# Supplementary material for: Evolutionary dynamics and antigenic diversity of porcine epidemic diarrhea virus (PEDV) in China: phylogenetic and recombination analyses based on large-scale S gene sequences
Source: BMC Vet Res. 2025 Jul 2;21:426. doi: 10.1186/s12917-025-04873-y (PMC12220379; doi:10.1186/s12917-025-04873-y)
Supplement: Supplementary file 1 — Supplementary Material 1 [file 12917_2025_4873_MOESM1_ESM.xlsx]

## Sheet: S1
					Ids	Name	Data	Location	Subtype	N-glycosylation site
					PQ507869	SC/CD/2024	2024	Sichuan	GIIc	62、118、216、324、351、781、1249、1261
					PQ124010.1	SCABTC-PEDV-XN	2024	Sichuan	GIIc	62、118、216、324、351、781、1249
					PQ124007.1	SCABTC-PEDV-PG	2024	Sichuan	GIb	127、212、320、347、777、1245、1257
					PQ124006.1	SCABTC-PEDV-M8	2024	Sichuan	GIIc	62、118、216、324、344、351、781、1249
					PQ124005.1	SCABTC-PEDV-M7	2024	Sichuan	GIIc	62、118、216、324、351、781、1249
					PQ124004.1	SCABTC-PEDV-M6	2024	Sichuan	GIIc	62、118、216、324、351、781、1261
					PQ124003.1	SCABTC-PEDV-JL	2024	Sichuan	GIIc	62、118、216、324、351、781、1249
					PQ123998.1	SCABTC-PEDV-DK	2024	Sichuan	GIIc	62、118、216、324、351、781、1249
					PQ507872	SC/LS/2023	2023	Sichuan	GIIb	62、118、216、324、351、781、1248、1260
					PQ507871	SC/SN/2023	2023	Sichuan	GIIc	62、118、216、324、351、781、1249、1261
					PQ507870	SC/MY/2023	2023	Sichuan	GIIc	62、118、216、324、351、781、1249
					PQ124012.1	SCABTC-PEDV-ZYC	2023	Sichuan	GIIc	62、118、216、324、351、781、1249、1261
					PQ124011.1	SCABTC-PEDV-ZY	2023	Sichuan	GIIc	62、118、216、324、781、1249
					PQ124009.1	SCABTC-PEDV-T	2023	Sichuan	GIIc	62、118、216、324、351、781、1249、1261
					PQ124008.1	SCABTC-PEDV-SL	2023	Sichuan	GIIb	62、118、216、324、351、781、1248、1260
					PQ124002.1	SCABTC-PEDV-JC	2023	Sichuan	GIIc	62、118、216、324、351、781、1249、1261
					PQ124001.1	SCABTC-PEDV-HT	2023	Sichuan	GIIc	62、118、216、324、351、781、1249、1261
					PQ124000.1	SCABTC-PEDV-HH	2023	Sichuan	GIIa	62、118、216、324、351、781、1249、1261
					PQ123999.1	SCABTC-PEDV-HAI	2023	Sichuan	GIb	127、212、320、347、777、1245、1257
					PQ123997.1	SCABTC-PEDV-CY	2023	Sichuan	GIIc	62、118、216、324、344、351、781、1249
					PP998009	GX4/2023	2023	Jiangsu	GIIa	62、118、216、324、351、781、1249、1261
					PP987385	VRL 27-Apr-2023	2023	Zhejiang	GIIc	62、118、216、324、351、781、1249、1261
					PP723331.1	CH/Sichuan-LSZ/2023	2023	Sichuan	GIIc	62、118、216、324、351、781、1249
					PP580807	XJ2023	2023	Xinjiang	GIb	127、212、320、347、777、1245
					PP580806	SD-RZ2023	2023	Shandong	GIIa	62、118、216、324、351、781、1249
					PP580805	AH-FY2023	2023	Anhui	GIb	127、212、320、347、777、1245、1257
					PP580804	JS-NJ2023	2023	Jiangsu	GIb	127、212、320、347、777、1245、1257
					PP580803	SD-QD2023	2023	Shandong	GIIc	62、118、216、324、351、781、1249、1261
					PP580802	JS-NT2023	2023	Jiangsu	GIIc	62、118、216、324、351、781、1249、1261
					PP580801	AH-HN2023	2023	Anhui	GIb	127、212、320、347、777、1245
					PP580800	SD-WF2023	2023	Shandong	GIIc	62、118、216、324、351、781、1249、1261
					PP501551.1	SD-BZ	2023	Shandong	GIIc	62、118、216、324、351、781、1249、1261
					PP472647	WHJL20	2023	Hubei	GIb	127、212、320、347、777、1245、1257
					OR808020	AHbz2023-2	2023	Anhui	GIIc	62、118、216、324、351、668、781、1249、1261
					OR808019	AHbz2023-1	2023	Anhui	GIb	127、212、320、347、777、1245、1257
					OR808018	AHfy2023	2023	Anhui	GIb	127、212、320、347、777、1245、1257
					OR808017	JSxz2023	2023	Jiangsu	GIIc	62、118、216、324、351、781、1249
					OR587951	CH/HLJGS/2023	2023	Heilongjiang	GIIc	62、118、216、324、351、781、1249
					OR479080.1	CH/JX2301	2023	Jiangxi	GIIc	62、118、216、324、351、781、1249、1261
					OR479077.1	CH/GX2301	2023	Guangxi	GIIb	62、118、216、324、351、781、1248、1260
					OR479074.1	CH/GD2301	2023	Guangdong	GIIb	62、118、216、324、514、781、1248、1260
					PQ507873	SC/GY/2023	2023	Sichuan	GIb	127、212、320、777、1245
					PQ507874	SC/LZ/2023	2023	Sichuan	GIb	127、212、320、347、777、1245、1257
					PQ179480	SX0818-2022	2022	Shanxi	GIIc	62、118、216、324、351、781、1249
					PP723330.1	CH/Sichuan-T/2022	2022	Sichuan	GIIc	62、118、216、324、351、781、1249
					PP723329.1	CH/Shanxi-G/2022	2022	Shanxi	GIIa	62、118、216、324、351、1250
					PP723328.1	CH/Guangdong-S/2022	2022	Guangdong	GIIb	62、118、216、324、514、781、1248
					PP623116	SCABTC-GA	2022	Sichuan	GIIc	62、118、216、324、351、379、781、1249、1261
					PP580811	SD-TA2022	2022	Shandong	GIIb	62、118、216、324、351、514、781、1248、1260
					PP580810	HN-ZZ2022	2022	Henan	GIIc	62、118、216、324、351、781、1249
					PP580809	AH-HF2022	2022	Anhui	GIb	127、212、320、347、777、1245
					PP580808	AH-FY2022	2022	Anhui	GIIb	62、118、216、324、351、514、781、1248、1260
					PP472645	HBYC-1/2022	2022	Hubei	GIb	127、212、320、347、777、1245
					PP472644	GXGL/2022	2022	Guangxi	GIIb	62、118、216、324、351、514、781、1248
					PP472643	HNNY/2022	2022	Henan	GIIb	62、118、216、324、351、514、781、1197、1248、1260
					PP395594.1	SC2022ZY	2022	Sichuan	INDEL	127、213、321、348、778、1246、1258
					PP395593.1	SC2022GZ	2022	Sichuan	GIIb	62、118、216、324、351、781、1248、1260
					PP395592.1	SC2022DZ	2022	Sichuan	GIIb	62、118、216、324、351、781、1248、1260
					PP395591.1	SC2022GY	2022	Sichuan	GIIb	62、118、216、324、351、781、1248、1260
					PP395590.1	SC2022NC	2022	Sichuan	GIIc	62、118、216、324、351、781、1249、1261
					PP395589.1	SC2022CD	2022	Sichuan	GIIb	62、118、216、324、351、781、1197、1248、1260
					PP395588.1	SC2022NJ	2022	Sichuan	GIIa	62、118、216、324、351、781、1249、1261
					PP395587.1	SC2022ZG	2022	Sichuan	GIIc	62、118、216、324、351、781、1249、1261
					PP395586.1	SC2022MS	2022	Sichuan	GIIa	62、118、216、300、324、351、781、1249、1261
					PP395585.1	SC2022SN	2022	Sichuan	GIIa	62、118、216、324、351、781、1249、1261
					PP395584.1	SC2022YA	2022	Sichuan	GIIb	62、118、216、324、351、781、1248、1260
					PP395583.1	SC2022LS	2022	Sichuan	GIIc	62、118、216、324、351、781、1249、1261
					OR808016	AHbz2022	2022	Anhui	GIIb	62、118、216、324、514、781、1248、1260
					OR804100.1	CH/HNNY/2022	2022	Henan	GIIb	62、118、216、324、351、781、1248、1260
					OR608353.1	GS2022	2022	Gansu	GIb	127、212、320、347、777、1245、1257
					OR576826.1	CH/GD445/2022	2022	Guangdong	GIIc	62、118、216、324、351、781、1249、1261
					OR576825.1	CH/GD444/2022	2022	Guangdong	GIIc	118、216、324、351、781、1249、1261
					OR576824.1	CH/GD443/2022	2022	Guangdong	GIIc	62、118、216、324、351、781、1249、1261
					OR576823.1	CH/GD442/2022	2022	Shandong	GIIc	62、118、216、324、351、781、1249、1261
					OR576822.1	CH/JS321/2022	2022	Jiangsu	GIIa	62、118、216、324、351、514、781、1249、1261
					OR576821.1	CH/GD441/2022	2022	Guangdong	GIIb	62、118、216、324、351、514、781、1248、1260
					OR479079.1	CH/JX2201	2022	Jiangxi	GIIb	62、118、216、324、514、781、1248、1260
					OR479076.1	CH/GX2201	2022	Guangxi	GIIb	62、118、216、324、514、781、1248、1260
					OR479073.1	CH/GD2201	2022	Guangdong	GIIb	62、118、216、324、781、1248、1260
					OR418364	JY202201	2022	Guangdong	GIIb	62、118、216、324、351、514、781、1197、1248、1260
					OR418363	FS202201	2022	Guangdong	GIIb	62、118、216、324、351、514、781、1197、1248、1260
					OR061129	ZQ2022	2022	Zhejiang	GIIb	62、118、216、324、351、781、1197、1248、1260
					OQ915150	ZJ2022	2022	Zhejiang	GIIc	62、118、216、324、351、384、784、1252、1264
					OQ269592	HNZMD2202-1405	2022	Henan	GIIc	62、118、216、324、351、781、1249
					OQ122112.1	GZQXN-1/2022	2022	Guizhou	GIIc	62、118、216、324、351、781、1249、1261
					OQ122111.1	JXGZ/2022	2022	Jiangxi	GIIb	62、118、216、324、514、781、1248、1260
					OQ122110.1	GZQXN-2/2022	2022	Guizhou	GIIc	62、118、216、324、351、781、1249、1261
					OQ122109.1	HBQJ/2022	2022	Hubei	GIIa	62、119、217、325、352、782、1250
					OQ122108.1	HNXY-2/2022	2022	Henan	GIIa	62、119、217、325、352、782、1250
					OQ122107.1	HBJZ/2022	2022	Hubei	GIIb	62、118、216、324、351、781、1249、1261
					OQ122106.1	HBYC-3/2022	2022	Hubei	GIb	127、212、320、347、777、1245
					OQ122100.1	HBYC-1/2022	2022	Hubei	GIb	127、212、320、347、777、1245
					OQ122099.1	GXGL/2022	2022	Guangxi	GIIb	62、118、216、324、351、514、781、1248
					OQ122098.1	HBXG/2022	2022	Hubei	GIIb	62、118、216、324、351、781、1248、1260
					OQ122097.1	SCMY/2022	2022	Sichuan	GIIc	62、118、216、324、351、781、1249
					OQ122096.1	JXJA/2022	2022	Jiangxi	GIIc	62、118、216、324、351、781、1249、1261
					OQ122095.1	HBYC-4/2022	2022	Hubei	GIIc	62、118、216、324、351、781、1249
					OQ122094.1	GDFS/2022	2022	Guangdong	GIIc	62、118、216、324、351、781、1249
					OQ122093.1	HNXY-1/2022	2022	Henan	GIIc	62、118、216、324、351、781、1248、1260
					OQ122092.1	HBYC-2/2022	2022	Hubei	GIb	127、212、320、347、777、1245
					OQ122091.1	SXSZ-1/2022	2022	Shanxi	GIIc	62、118、216、324、351、781、1249、1261
					OQ122090.1	SXSZ-2/2022	2022	Shanxi	GIIc	62、118、216、324、351、781、1249、1261
					OQ122089.1	SDLY/2022	2022	Shandong	GIIc	62、118、216、324、351、781、1249、1261
					OQ122088.1	HNNY/2022	2022	Henan	GIIb	62、118、216、324、351、514、781、1197、1248、1260
					OQ122087.1	HBXY/2022	2022	Hubei	GIIc	62、118、216、324、351、781、1249、1261
					OQ122086.1	HBXN/2022	2022	Hubei	GIIc	62、118、216、324、351、781、1249、1261
					OQ122085.1	GSJQ/2022	2022	Gansu	GIIc	62、118、216、324、351、781、1249、1261
					OP852659.1	FJLY06-2022	2022	Fujian	GIIc	62、118、216、324、351、781、1249
					OP852658.1	FJLY05-2022	2022	Fujian	GIIc	62、118、216、324、781、1249、1261
					OP852657.1	FJLY04-2022	2022	Fujian	GIIc	62、118、216、324、351、781、1249、1261
					OP374023.1	PEDV/CHN/Shandong/Sinder202207-1	2022	Shandong	GIIc	62、118、216、324、351、781、1249
					OP374021.1	PEDV/CHN/Guizhou/Sinder202206-2	2022	Guizhou	GIIb	62、118、216、324、514、781、1248、1260
					OP374020.1	PEDV/CHN/Shandong/Sinder202206-1	2022	Shandong	GIb	127、212、320、347、777、1245
					OP374019.1	PEDV/CHN/Liaoning/Sinder202205-4	2022	Liaoning	GIIb	62、118、216、300、324、351、514、781
					OP374018.1	PEDV/CHN/Sichuan/Sinder202205-3 spike gene	2022	Sichuan	GIb	127、212、320、347、777、1245
					OP374017.1	PEDV/CHN/Chongqing/Sinder202205-2	2022	Chongqing	GIIc	62、218、326、353、783、1251、1263
					OP374016.1	PEDV/CHN/Hainan/Sinder202205-1	2022	Hainan	GIIc	62、118、216、324、351、781、1249、1261
					OP235511.1	FJLY03-2022	2022	Fujian	GIIb	62、118、216、324、351、781、1248、1260
					OP171896.1	FJLY02-2022	2022	Fujian	GIIc	62、118、216、324、351、781、1249、1261
					OP171894.1	FJLY01-2022	2022	Fujian	GIIb	62、118、216、324、351、781、1248、1260
					ON968723	CH/HLJJS/2022	2022	Heilongjiang	GIIc	62、118、216、324、351、781、1249
					ON248882.1	PEDV/CN/Fujian/Sinder202203	2022	Fujian	GIIc	62、118、216、324、351、781、1249
					ON248881.1	PEDV/CN/Shandong/Sinder202202-3	2022	Shandong	GIb	127、212、320、347、777、1245、1257
					ON248880.1	PEDV/CN/Shandong/Sinder202202-2	2022	Shandong	GIb	127、212、320、347、777、1245、1257
					ON248879.1	PEDV/CN/Sichuan/Sinder202202-1	2022	Sichuan	GIIc	62、118、216、324、351、781、1249
					ON248878.1	PEDV/CN/Hebei/Sinder202201	2022	Hebei	GIIc	62、118、216、324、351、781、1249
					PP580829	HN-ZZ2021	2021	Henan	GIIc	62、118、216、324、351、781、1249、1261
					PP472646	ZJWZ/2021	2021	Zhejiang	GIIb	62、118、216、324、781、1248、1260
					PP472642	JSYC/2021	2021	Jiangsu	GIIc	62、118、216、324、351、781、1249、1261
					PP395582.1	SC2021CD	2021	Sichuan	GIIa	62、118、216、324、351、781、1249、1261
					PP395581.1	SC2021YA	2021	Sichuan	GIIb	62、118、216、324、351、514、781、1248、1260
					PP395580.1	SC2021GA	2021	Sichuan	GIIb	62、118、216、324、351、514、781、1197、1248、1260
					PP395579.1	SC2021ZG	2021	Sichuan	GIIb	62、118、216、324、351、781、1248、1260
					PP395578.1	SC2021MY	2021	Sichuan	GIIa	60、116、214、322、349、665、779、1259
					PP395577.1	SC2021BZ	2021	Sichuan	GIIb	62、118、216、324、351、556、781、1248、1260
					PP395576.1	SC2021DZ	2021	Sichuan	GIb	112、127、212、347、510、552、777、1228、1245
					OR808015	JSsq2021	2021	Jiangsu	GIIc	62、118、216、324、351、781、1249
					OR808014	JSxz2021	2021	Jiangsu	GIIc	62、118、216、324、351、781、1249、1261
					OR808013	JSyc2021	2021	Jiangsu	GIb	127、212、320、347、777、1245、1257
					OR479078.1	CH/JX2101	2021	Jiangxi	GIIb	62、118、216、324、514、781、1248、1260
					OR479075.1	CH/GX2101	2021	Guangxi	GIIb	62、118、216、324、514、781、1249、1261
					OR479072.1	CH/GD2101	2021	Guangdong	GIIb	62、118、216、324、514、781、1249、1261
					OQ349202	ZJ3(2021)	2021	Zhejiang	GIIc	62、118、216、324、351、781、1249、1261
					OQ269591	JSNT2112-1248	2021	Jiangsu	GIIc	62、118、216、324、351、781、1249、1261
					OQ122117.1	JSSQ/2021	2021	Jiangsu	GIIc	62、118、216、324、351、781、1249、1261
					OQ122116.1	SDJN/2021	2021	Shandong	GIIc	62、118、216、324、351、781、1249、1261
					OQ122115.1	HNZK/2021	2021	Henan	GIIc	62、118、216、324、351、781、1249、1261
					OQ122114.1	HBYC/2021	2021	Hubei	GIIc	62、118、216、324、351、781、1249
					OQ122113.1	GZBJ/2021	2021	Guizhou	GIIb	62、118、216、324、351、514、781、1197、1248、1260
					OQ122105.1	FJLY/2021	2021	Fujian	GIIb	62、118、216、324、514、781、1248、1260
					OQ122104.1	GZFQ/2021	2021	Guizhou	GIIc	62、118、216、324、351、781、1249、1261
					OQ122103.1	HBXT/2021	2021	Hubei	GIIb	62、118、216、324、781、1248、1260
					OQ122102.1	JXYC/2021	2021	Jiangxi	GIIa	62、118、216、324、351、781、1249、1261
					OQ122101.1	ZJWZ/2021	2021	Zhejiang	GIIb	62、118、216、324、351、781、1248、1260
					OQ122084.1	JSYC/2021	2021	Jiangsu	GIIc	62、118、216、324、351、781、1249、1261
					OP433745.1	S-GDDH	2021	Guangdong	GIIc	62、118、216、324、351、781、1249
					OP433744.1	S-GDGZ	2021	Guangdong	GIIc	62、118、216、324、344、351、781、1249
					OP433743.1	S-GDCW	2021	Guangdong	GIIb	62、118、216、300、324、351、781、1249
					OP433742.1	S-GDSL	2021	Guangdong	GIIc	62、118、216、324、351、781、1248、1260
					OP433741.1	S-GDYX	2021	Guangdong	GIIc	62、118、216、324、344、351、781、1248
					OP433740.1	S-GDENP	2021	Guangdong	GIIb	62、118、216、300、324、351、781、1248、1260
					OP433739.1	S-GDDM	2021	Guangdong	GIIc	62、118、216、324、781、1248
					OP433738.1	S-GDYH	2021	Guangdong	GIIc	62、118、216、324、351、781、1249
					OP433737.1	S-GDQT	2021	Guangdong	GIIc	62、118、216、324、781、1249
					OP433736.1	S-GDZJ	2021	Guangdong	GIb	127、212、320、347、777、1245、1257
					OP433735.1	S-GDXF	2021	Guangdong	GIIc	62、118、216、324、351、781、1249、1261
					OP433734.1	S-GDBQ	2021	Guangdong	GIIc	62、118、216、324、344、351、781、1249
					OP433733.1	S-GDHP	2021	Guangdong	GIIb	62、118、216、324、351、781、1248、1260
					OP433732.1	S-GDYD	2021	Guangdong	GIIc	62、118、216、324、351、781、1249
					OP433731.1	S-GDRY	2021	Guangdong	GIIc	62、118、216、324、351、781、1249
					OP433730.1	S-GDDL	2021	Guangdong	GIIc	62、118、216、324、351、781、1249
					OP287015	JS-A	2021	Jiangsu	GIIb	60、116、214、322、512、779、1246、1258
					OP171897.1	FJLY03-2021	2021	Fujian	GIIb	62、118、216、324、351、514、781、1248、1260
					OP171895.1	FJLY02-2021	2021	Fujian	GIIb	62、118、216、324、351、514、781、1248、1260
					OP171893.1	FJLY01-2021	2021	Fujian	GIIb	62、118、216、324、351、514、781、1248、1260
					ON988096.1	SDHY_BZ	2021	Shandong	GIIc	62、118、216、324、351、781、1249、1261
					ON988093.1	SDHY_LC	2021	Shandong	GIIc	62、118、216、324、351、781、1249、1261
					ON988091.1	SDHY_QD	2021	Shandong	GIIc	62、118、216、324、351、514、781、1249
					ON988088.1	SDHY_TA03	2021	Shandong	GIIc	62、118、216、324、351、781、1249、1261
					ON960077	CH/HNWMB/2021	2021	Henan	GIIc	62、118、216、324、351、781、1248、1260
					ON419537.1	HNXX-24XIA	2021	Henan	GIIa	98、122、149、486、541、579、1047、1059
					ON419532.1	HEXX-24	2021	Henan	GIb	127、212、347、777、1245、1257
					ON248877.1	PEDV/CN/Hainan/Sinder202112-4	2021	Hainan	GIIc	62、118、216、324、351、781、1249、1261
					ON248876.1	PEDV/CN/Hainan/Sinder202112-3	2021	Hainan	GIIc	62、118、216、324、351、781、1248、1260
					ON248875.1	PEDV/CN/Shandong/Sinder202112-2	2021	Shandong	GIIc	62、118、216、324、351、781、1249、1261
					ON248874.1	PEDV/CN/Hainan/Sinder202112-1	2021	Hainan	GIb	127、212、320、347、777、1245、1257
					ON248873.1	PEDV/CN/Guizhou/Sinder202109-2	2021	Guizhou	GIIc	62、118、216、324、351、781、1249、1261
					ON248872.1	PEDV/CN/Anhui/Sinder202109-1	2021	Anhui	GIIb	62、118、216、324、514、781、1248、1260
					OM948927.1	CH_CQ_2021	2021	Chongqing	GIIc	62、118、216、324、351、781、1249、1261
					OM948926.1	CH_SCLS04_2021	2021	Sichuan	GIIc	62、118、216、324、351、781、1249、1261
					OM948924.1	CH_SCLS01_2021	2021	Sichuan	GIIc	62、118、216、324、351、781、1249、1261
					OM948923.1	CH_SCLS02_2021	2021	Sichuan	GIIc	62、118、216、324、351、781、1249、1261
					OM948919.1	CH_SCLS03_2021	2021	Sichuan	GIIc	62、118、216、324、351、781、1249、1261
					OM948909.1	CH_HN_2021	2021	Henan	GIIc	62、118、216、324、351、781、1249、1261
					OM948908.1	CH_GXNN_2021	2021	Guangxi	GIIc	62、118、216、324、351、743、781、1249、1261
					OM914738	CH/HLJBQL/2022	2021	Heilongjiang	GIIb	62、118、216、300、324、351、781、1248、1260
					OM505025	CHN-SC2021	2021	Sichuan	GIIc	62、118、216、324、351、781、1249、1261
					PP580828	XJ2020	2020	Xinjiang	GIIb	62、118、216、324、351、781、1248、1260
					PP580827	HN-ZZ2020	2020	Henan	GIIc	62、118、216、324、351、781、1249、1261
					PP580826	GD-GZ2020-9	2020	Guangdong	GIIb	62、118、216、300、324、351、781、1248、1260
					PP580825	GD-GZ2020-8	2020	Guangdong	GIIc	62、118、216、324、351、781、1249、1261
					PP580824	GD-GZ2020-7	2020	Guangdong	GIIc	62、118、216、324、351、781、1249、1261
					PP580823	GD-GZ2020-6	2020	Guangdong	GIIc	62、118、216、324、351、781、1249、1261
					PP580822	GD-GZ2020-5	2020	Guangdong	GIIc	62、118、216、324、351、781、1249、1261
					PP580821	GD-GZ2020-4	2020	Guangdong	GIIc	62、118、216、324、351、781、1249、1261
					PP580820	GD-GZ2020-3	2020	Guangdong	GIIc	62、118、216、324、351、781、1249、1261
					PP580819	GD-GZ2020-2	2020	Guangdong	GIIc	62、118、216、324、351、781、1249、1261
					PP580818	GD-GZ2020-15	2020	Guangdong	GIIc	62、118、216、324、351、781、1249、1261
					PP580817	GD-GZ2020-14	2020	Guangdong	GIIc	62、118、216、324、351、781、863、1249、1261
					PP580816	GD-GZ2020-13	2020	Guangdong	GIIb	62、118、216、324、514、781、1248、1260
					PP580815	GD-GZ2020-12	2020	Guangdong	GIIb	62、118、216、324、351、781、1248、1260
					PP580814	GD-GZ2020-11	2020	Guangdong	GIIb	62、118、216、324、351、781、1248、1260
					PP580813	GD-GZ2020-10	2020	Guangdong	GIIb	62、118、216、324、514、781、1248、1260
					PP580812	GD-GZ2020-1	2020	Guangdong	GIIc	62、118、216、324、351、781、1249、1261
					PP395575.1	SC2020GY	2020	Sichuan	GIIb	62、118、216、300、324、351、781、1248、1260
					PP395574.1	SC2020CD	2020	Sichuan	GIIc	62、118、216、324、351、781、1249、1261
					PP395573.1	SC2020NC	2020	Sichuan	GIIc	62、118、216、324、351、781、1249
					PP395572.1	SC2020NJ	2020	Sichuan	GIIc	62、118、216、324、351、781、1249、1261
					PP395571.1	SC2020ZY	2020	Sichuan	GIb	112、127、213、348、511、553、778、1246、1258
					PP395570.1	SC2020DY	2020	Sichuan	GIb	112、127、213、321、348、511、553、778、1246、258
					PP395569.1	SC2020BZ	2020	Sichuan	GIb	112、127、213、321、348、511、553、778、1246
					PP395568.1	SC2020LS	2020	Sichuan	GIIc	62、118、216、324、351、379、781、1249
					PP395567.1	SC2020YB	2020	Sichuan	GIb	112、127、213、348、511、553、778、1246、1258
					OR808012	JSnt2020	2020	Jiangsu	GIb	127、212、320、347、777、1245、1257
					OR090888	PEDV/CH/XA/2020	2020	Xinjiang	GIIb	62、118、216、324、351、781、1249、1261
					OR090887	PEDV/CH/XU/2020	2020	Xinjiang	GIIb	62、118、216、324、351、781、1249、1261
					OR090886	PEDV/CH/XY/2020	2020	Xinjiang	GIIb	62、118、216、324、351、781、1249、1261
					OR090885	PEDV/CH/XK/2020	2020	Xinjiang	GIIb	62、118、216、324、351、781、1249、1261
					OQ269590	FJFZ2004-1017	2020	Fujian	GIIc	62、118、216、324、351、781、1249、1261
					OQ269589	JSNJ2004-919	2020	Jiangsu	GIb	127、212、320、347、777、1245、1257
					OP245917	SDTA13-2020	2020	Shandong	GIIc	62、118、216、324、351、781、1249、1261
					ON988095.1	SDHY_JN01	2020	Shandong	GIIc	62、118、216、324、351、781、1249、1261
					ON988094.1	SDHY_JN02	2020	Shandong	GIIc	62、118、216、324、351、781、1249、1261
					ON988089.1	SDHY_TA02	2020	Shandong	GIIc	62、118、216、324、351、781、1249、1261
					ON988086.1	SDHY_ZB	2020	Shandong	GIIc	62、118、216、324、351、781、1249、1261
					ON988085.1	SDHY_DY	2020	Shandong	GIIc	62、118、216、324、351、781、1249、1261
					ON419536.1	HNKF-23	2020	Henan	GIb	127、212、320、347、777、1245、1257
					ON419535.1	HNKF-21	2020	Henan	GIb	127、212、320、347、777、1245、1257
					OM948925.1	CH_SCDZ01_2020	2020	Sichuan	GIIa	116、214、322、349、428、784、1252、1264
					OM948918.1	CH_SCZY05_2020	2020	Sichuan	GIIc	62、118、216、324、351、781、1249
					OM948917.1	CH_SCZY04_2020	2020	Sichuan	GIIc	62、118、216、324、351、781、1249
					OM948916.1	CH_SCYB02_2020	2020	Sichuan	GIIc	62、118、216、324、351、781、1249、1261
					OM948915.1	CH_SCYB01_2020	2020	Sichuan	GIIc	62、118、216、324、351、781、1249、1261
					OM948914.1	CH_SCZY03_2020	2020	Sichuan	GIIb	62、118、216、300、324、351、781、1248、1260
					OM948913.1	CH_SCZY02_2020	2020	Sichuan	GIIb	62、118、216、300、324、351、781、1248、1260
					OM948912.1	CH_SCCZ01_2020	2020	Sichuan	GIIb	62、118、216、324、351、781、1197、1248、1260
					OM948911.1	CH_SCPZ_2020	2020	Sichuan	GIIc	62、118、216、324、351、781、1249
					OM948910.1	CH_SCDZ02_2020	2020	Sichuan	GIIa	116、214、322、349、428、784、1252、1264
					OM948907.1	CH_GX_2020	2020	Guangxi	GIIc	62、118、216、324、351、781、1249
					OM948906.1	CH_NM_2020	2020	Neimenggu	GIIb	118、216、324、351、781、1248、1260
					OM948905.1	CH_GZ02_2020	2020	Guizhou	GIIc	62、118、216、324、351、781、1249、1261
					OM948904.1	CH_GZ01_2020	2020	Guizhou	GIIc	62、118、216、324、351、781、1249、1261
					OM863585.1	CH_SCZY01_2020	2020	Sichuan	GIIc	62、118、216、324、351、781、1249、1261
					OM863565.1	TW/PT05/2020	2020	Taiwan	GIIa	62、118、216、300、324、351、781、1249、1261
					OM863564.1	TW/PT04/2020	2020	Taiwan	GIIa	62、118、216、324、351、781、1249、1261
					OM863563.1	TW/PT02/2020	2020	Taiwan	GIIa	62、118、216、300、324、351、781、1249、1261
					OM863562.1	TW/CY4/2020	2020	Taiwan	GIIa	62、118、216、324、351、781、1249、1261
					OM681614.1	TW/PT03/2020	2020	Taiwan	GIIa	62、118、216、324、351、781、1249、1261
					OM681613.1	TW/PT01/2020	2020	Taiwan	GIIa	62、118、216、300、324、351、781、1249、1261
					MZ570149.1	CH/HNNY-01/2020	2020	Henan	GIIc	62、118、216、324、351、781、1249、1261
					MZ570148.1	CH/HNXC-04/2020	2020	Henan	GIIc	62、118、216、324、351、781、1249、1261
					MZ570147.1	CH/HNXC-03/2020	2020	Henan	GIIc	62、118、216、324、351、781、1249、1261
					MZ570146.1	CH/HNSQ-01/2020	2020	Henan	GIIc	62、118、216、324、351、781、1249、1261
					MZ570145.1	CH/HNKF-03/2020	2020	Henan	GIIc	62、118、216、324、351、781、1249、1261
					MZ570144.1	CH/HNAY-01/2020	2020	Henan	GIIc	62、118、216、324、351、781、1249、1261
					MZ570143.1	CH/HNSMX-01/2020	2020	Henan	GIIc	62、118、216、324、351、781、1249
					MZ570142.1	CH/HNXC-02/2020	2020	Henan	GIIc	62、118、216、324、351、781、1249、1261
					MZ570141.1	CH/HNKF-02/2020	2020	Henan	GIIc	62、118、216、324、351、781、1249
					MZ570140.1	CH/HNLH-02/2020	2020	Henan	GIIc	62、118、216、324、351、781、1249、1261
					MZ570139.1	CH/HNXC-01/2020	2020	Henan	GIIc	62、118、216、324、781、1249
					MZ570138.1	CH/HNJZ-01/2020	2020	Henan	GIIc	62、118、216、324、351、781、1249、1261
					MZ570137.1	CH/HNLH-01/2020	2020	Henan	GIIc	62、118、216、324、351、781、1249、1261
					MZ570136.1	CH/HNXY-01/2020	2020	Henan	GIIc	62、118、216、324、351、781、1249、1261
					MZ570135.1	CH/HNXX-02/2020	2020	Henan	GIIc	62、118、216、324、351、781、1249、1261
					MZ570134.1	CH/HNXX-01/2020	2020	Henan	GIIc	62、118、216、324、781、1249、1261
					MZ570133.1	CH/HNKF-01/2020	2020	Henan	GIIc	62、118、216、324、351、781、1249、1261
					MZ241108	SXSL	2020	shannxi	GIIc	62、118、216、324、351、781、1249
					MW762534	GXNN	2020	Guangxi	GIIb	62、118、216、324、351、781、1197、1248、1260
					MW452940.1	CH/SCDZ-1/2020	2020	Sichuan	GIIc	62、118、216、324、351、781、1249
					MW398868.1	CH/SCMY-3/2020	2020	Sichuan	INDEL	127、213、321、348、778、1246、1258
					MW398867.1	CH/SCNC-1/2020	2020	Sichuan	GIIc	62、118、216、324、351、781、1249、1261
					MW413556.1	HB/HEBEU/2020	2020	Hebei	GIIc	62、118、216、324、351、781、1249、1261
					OQ269588	XJ1904-700	2019	Xinjiang	GIIb	62、118、215、323、350、780、1247、1259
					OP171890.1	FJLY02-2019	2019	Fujian	GIIb	62、118、216、324、351、781、1248、1260
					OP171886.1	FJLY01-2019	2019	Fujian	GIIb	62、118、216、324、351、514、781、1248、1260
					ON988092.1	SDHY_LW	2019	Shandong	GIIc	62、118、216、324、351、781、1249、1261
					ON988090.1	SDHY_TA01	2019	Shandong	GIIc	62、118、216、324、351、781、1249、1261
					ON988087.1	SDHY_YT	2019	Shandong	GIIc	62、118、216、324、351、781、1249
					ON419539.1	HNZMD-26	2019	Henan	GIb	127、212、320、347、1245、1257
					ON419538.1	HNZMD-25	2019	Henan	GIb	127、212、320、347、777、1245、1257
					ON419534.1	HNJZ-29	2019	Henan	GIb	127、212、320、347、777、1245、1257
					ON419533.1	HNJZ-27	2019	Henan	GIb	127、212、320、347、777、1245、1257
					OL348059	XJ1904-34	2019	Xinjiang	GIIb	62、118、216、300、324、351、781、1248、1260
					OK642747.1	XJ1904-34	2019	Xinjiang	GIIb	62、118、216、300、324、351、781、1248、1260
					MZ364316	CH/GX/PEDV/2473/2019	2019	Guangxi	GIIb	62、118、216、324、351、514、781、1248、1260
					MZ364315	CH/GX/PEDV/2467/2019	2019	Guangxi	GIIb	60、116、214、322、512、779、1246、1258
					MT090140.1	SX/YC/2019	2019	Shanxi	GIIc	62、118、216、324、351、781、1249、1261
					MT090139.1	HN/XC/2019	2019	Henan	GIIa	62、118、216、324、351、781、1249、1261
					MT090138.1	HN/KF/2019	2019	Henan	GIIa	62、118、216、324、351、781、1249、1261
					MT090137.1	HN/HX/2019	2019	Henan	GIIb	62、118、216、324、351、781、1248、1260
					MN612076.1	CH-GD-ZQ01	2019	Guangdong	GIIa	62、118、216、324、351、781、1232、1249、1261
					MN612074.1	CH-HuN-SY01	2019	Hunan	GIIa	62、118、216、324、781、1198、1249、1261
					MN612072.1	CH-HeB-XT01	2019	Hebei	GIIa	62、118、216、324、351、514、556、781、1198、1249、1261
					MN612069.1	CH-MDJ-NA03	2019	Heilongjiang	GIIa	119、132、217、325、352、557、786、1237、1254、1266
					MN161584.1	SWUN-C6-CH-SCYA-2019	2019	Sichuan	GIIc	62、118、216、324、351、781、1249、1261
					MK820042.1	swun-H3-CH-SCYA-2019	2019	Sichuan	GIb	127、212、320、347、777、1245、1257
					MK820041.1	swun-Y1-CH-SCCQ-2019	2019	Sichuan	GIIc	62、118、216、324、351、781、1249、1261
					MK820040.1	swun-H1-CH-SCYA-2019	2019	Sichuan	GIIc	62、118、216、324、351、781、1249、1261
					MK820039.1	swun-MY-CH-SCMY-2019	2019	Sichuan	GIIc	62、118、216、324、351、781、1249、1261
					MK820038.1	swun-3CH-CH-SCZG-2019	2019	Sichuan	GIIc	62、118、216、324、351、514、781、1249、1261
					MK820037.1	swun-18-CH-SCLS-2019	2019	Sichuan	GIIc	62、118、216、324、351、781、1249、1261
					MK685665.1	CH-SCNJ-2019	2019	Sichuan	GIIb	62、118、216、324、351、385、785、867、1252、1264
					OP171889.1	FJLY02-2018	2018	Fujian	GIIb	62、118、216、324、351、781、1248、1260
					OP171885.1	FJLY01-2018	2018	Fujian	GIb	127、212、320、347、777、1245、1257
					OM201221.1	PEDV/S001	2018	Shandong	GIIb	62、118、216、324、351、781、1197、1248、1260
					OM201220.1	PEDV/S009	2018	Shandong	GIIb	62、118、216、324、351、781、1248、1260
					OM201219.1	PEDV/S007	2018	Shandong	GIIb	62、118、216、324、351、781、1248、1260
					OM201218.1	PEDV/JL89	2018	Jilin	GIIb	62、118、216、300、324、351、781、1248、1260
					MZ669845.1	CH-GXBH-2-2018	2018	Guangxi	GIIb	62、118、216、324、351、514、781、1248、1260
					MZ669844.1	CH-GXBH-1-2018	2018	Guangxi	GIIb	62、118、216、324、351、514、781、1248、1260
					MZ669843.1	CH-GXLZ-3-2018	2018	Guangxi	GIIc	62、118、216、324、351、781、1249、1261
					MZ669842.1	CH-GXLZ-2-2018	2018	Guangxi	GIIc	62、118、216、324、351、781、1249、1261
					MZ669840.1	CH-GXNN-7-2018	2018	Guangxi	GIIb	62、118、216、324、351、514、781、1248、1260
					MZ669839.1	CH-GXNN-6-2018	2018	Guangxi	GIIb	62、118、216、324、351、514、781、1248、1260
					MZ669838.1	CH-GXNN-5-2018	2018	Guangxi	GIIb	62、118、216、324、351、514、781、1248、1260
					MZ669837.1	CH-GXNN-4-2018	2018	Guangxi	GIIb	62、118、216、324、351、514、781、1248、1260
					MZ669836.1	CH-GXNN-3-2018	2018	Guangxi	GIIb	62、118、216、324、351、514、781、1248、1260
					MZ669835.1	CH-GXNN-2-2018	2018	Guangxi	GIIc	62、118、216、324、351、781、1249、1261
					MZ669834.1	CH-GXNN-1-2018	2018	Guangxi	GIIc	62、118、216、324、351、781、1249、1261
					MZ364314	CH/GX/PEDV/2373/2018	2018	Guangxi	GIIb	62、118、216、324、781、1248、1260
					MZ364313	CH/GX/PEDV/1984/2018	2018	Guangxi	GIIc	62、118、216、324、351、781、1249、1261
					MZ364312	CH/GX/PEDV/1939/2018	2018	Guangxi	GIIb	62、118、216、324、351、514、556、781、1248、1260
					MW478772.1	GDsg13	2018	Guangdong	GIIb	62、118、216、324、351、1249
					MW478771.1	GDsg12	2018	Guangdong	GIIb	62、118、216、324、351、1249
					MW478770.1	GDsg11	2018	Guangdong	GIIb	62、118、216、324、351、1249
					MW478769.1	GDsg10	2018	Guangdong	GIIc	62、118、216、324、351、1249
					MW478768.1	GDsg09	2018	Guangdong	GIIb	62、118、216、324、351、782、1250、1262
					MW478767.1	GDsg08	2018	Guangdong	GIIc	62、118、216、324、351、781、1249、1261
					MW478766.1	GDsg07	2018	Guangdong	GIIc	62、118、216、324、351、781、1249、1261
					MW478765.1	GDsg06	2018	Guangdong	GIIc	62、118、216、324、351、781、1249、1261
					MW478764.1	GDsg05	2018	Guangdong	GIIc	62、118、216、324、351、781、1249、1261
					MW478763.1	GDsg04	2018	Guangdong	GIIc	62、118、216、324、351、1249、1261
					MW478762.1	GDsg03	2018	Guangdong	GIIc	62、118、216、324、351、1249、1261
					MW478761.1	GDsg02	2018	Guangdong	GIIb	62、118、216、324、351、514、781、1248、1260
					MW478760.1	GDsg01	2018	Guangdong	GIIb	62、118、216、324、351、514、781、1249
					MT031820.1	CH/CC-2/2018	2018	Jilin	GIIb	62、118、216、324、351、781、1248、1260
					MT031819.1	CH/CC-1/2018	2018	Jilin	GIIc	62、118、216、324、351、781、1249、1261
					MT031818.1	CH/QD/2018	2018	Shandong	GIb	112、127、212、347、510、552、777、1228、1245
					MN893424.1	CH-HNZK-3-2018	2018	Henan	GIIa	62、118、216、324、351、781、863、1249、1261
					MN893423.1	CH-HNZK-2-2018	2018	Henan	GIIc	62、118、216、324、351、781、1249、1261
					MN893421.1	CH-HNXY-3-2018	2018	Henan	GIIb	62、118、216、324、351、514、781、1248、1260
					MN893415.1	CH-HNPDS-2-2018	2018	Henan	INDEL	127、213、321、348、778、1246
					MN893414.1	CH-HNPDS-1-2018	2018	Henan	INDEL	127、213、321、348、778、1246
					MN617867.1	CH/SCQL-2/2018	2018	Sichuan	GIIc	62、118、216、324、351、781、1249、1261
					MN617866.1	CH/SCQL-1/2018	2018	Sichuan	GIIc	62、118、216、324、351、781、1249、1261
					MN617865.1	CH/SCYB-1/2018	2018	Sichuan	GIIc	62、118、216、324、351、781、1249、1261
					MN617864.1	CH/SCLS-1/2018	2018	Sichuan	GIIc	62、118、216、324、351、781、1249、1261
					MN617863.1	CH/SCGY-1/2018	2018	Sichuan	GIIa	114、127、213、321、348、511、553、778、1246、1258
					MN617862.1	CH/SCMY-1/2018	2018	Sichuan	GIIc	62、118、216、324、351、781、1249、1261
					MN617861.1	CH/SCZY-1/2018	2018	Sichuan	GIIb	62、118、216、324、351、514、556、781、1248、1260
					MN617860.1	CH/SCMS-1/2018	2018	Sichuan	GIIc	62、118、216、324、351、781、1249、1261
					MN617859.1	CH/SCCD-2/2018	2018	Sichuan	GIIc	62、118、216、324、351、781、1249、1261
					MN617858.1	CH/SCCD-1/2018	2018	Sichuan	GIIc	62、118、216、324、351、781、1249、1261
					MN612077.1	CH-HuB-YC01	2018	Hubei	GIIa	62、118、216、324、351、781、1249
					MN612075.1	CH-FJ-SM01	2018	Fujian	GIIa	62、118、216、351、781、1198、1249、1261
					MN612073.1	CH-SD-WF01	2018	Shandong	GIIa	62、118、216、351、781、1198、1249、1261
					MN612071.1	CH-SX-CZ01	2018	Shanxi	GIIa	62、118、216、324、351、1232、1249、1261
					MN612070.1	CH-AH-HX122	2018	Anhui	GIIa	119、132、217、325、352、557、786、1237、1254、1266
					MN412574.1	SX-WS2/2018	2018	Shanxi	GIIc	62、118、216、324、351、781、1249、1261
					MN412573.1	SX-WS1/2018	2018	Shanxi	GIIa	62、118、216、300、324、351、781、1249、1261
					MN412566.1	HN-YY2/2018	2018	Henan	GIIa	62、118、216、300、324、351、781、1249、1261
					MN412565.1	HN-YY1/2018	2018	Henan	GIIa	62、118、216、300、324、351、781、1249、1261
					MN412561.1	HN-XC2/2018	2018	Henan	GIIa	62、118、216、300、324、351、781、1249、1261
					MN412560.1	HN-XC1/2018	2018	Henan	GIIa	62、118、216、300、324、351、781、1249、1261
					MN412559.1	HN-HB2/2018	2018	Henan	GIIa	62、118、216、300、324、351、514、781、1249、1261
					MN412558.1	HN-HB1/2018	2018	Henan	GIIa	62、118、216、300、324、351、781、1249、1261
					MN412557.1	HN-JY/2018	2018	Henan	GIIb	62、118、216、324、351、381、514、781、1248、1260
					MN368725	GDzj18-2	2018	Guangdong	GIIb	62、118、216、324、514、781、1249、1261
					MN368724	GDzj18-1	2018	Guangdong	GIIa	116、214、298、322、349、779、1247、1259
					MN368723	GDst18	2018	Guangdong	GIIb	62、118、216、324、351、781、1248、1260
					MN368722	GDsg18-2	2018	Guangdong	GIIb	62、118、216、324、351、514、556、781、863、1248、1260
					MN368721	GDsg18-1	2018	Guangdong	GIIb	62、118、216、324、351、781、1248、1260
					MN368720	GDmm18-2	2018	Guangdong	GIIb	62、118、216、324、351、514、781、1248、1260
					MN368719	GDmm18-1	2018	Guangdong	GIIb	62、118、216、324、351、781、1248、1260
					MN368718	GDjm18-2	2018	Guangdong	GIb	112、127、212、347、510、552、777、1245
					MN368717	GDjm18-1	2018	Guangdong	GIIb	62、118、216、324、351、781、863、1248、1260
					MN368716	GDhz18	2018	Guangdong	GIIb	62、118、216、324、351、781、1248、1260
					MN368715	GDhy18-3	2018	Guangdong	GIIb	62、118、216、324、351、781、1197、1248、1260
					MN368714	GDhy18-2	2018	Guangdong	GIIb	62、118、216、324、351、781、1248、1260
					MN368713	GDhy18-1	2018	Guangdong	GIIb	62、118、216、324、351、781、1248、1260
					MN368712	FJqz18	2018	Fujian	GIIb	62、118、216、324、351、781、1248、1260
					MN368711	FJfz18-2	2018	Fujian	GIIb	62、118、216、324、351、514、781、1248、1260
					MN368710	FJfz18-1	2018	Fujian	GIIb	62、118、216、324、351、514、781、1249
					MN368709	SDbz18	2018	Shandong	GIIb	62、118、216、324、351、781、1248、1260
					MK673545.1	TW/Yunlin550/2018	2018	Taiwan	GIb	127、213、321、348、778、1193、1246、1258
					MK673544.1	TW/YunlinTC-1/2018	2018	Taiwan	GIIa	62、118、216、351、781、873、1249、1261
					MK673542.1	TW/Yunlin554/2018	2018	Taiwan	GIIa	62、118、216、324、351、781、1249、1261
					MK673541.1	TW/Yunlin550-sow 1/2018	2018	Taiwan	GIb	127、213、321、348、778、1246、1258
					MK673540.1	TW/Yunlin550-piglet 2/2018	2018	Taiwan	GIb	127、213、321、348、778、1246、1258
					MK673539.1	TW/Yunlin550-piglet 1/2018	2018	Taiwan	GIb	127、213、321、348、778、1246、1258
					MK673538.1	TW/Yunlin182003	2018	Taiwan	GIIa	62、118、216、324、351、781、1249、1261
					MK673537.1	TW/Yunlin1274/2018	2018	Taiwan	GIIa	62、118、216、351、781、1249、1261
					MK673536.1	TW/Yunlin1240/2018	2018	Taiwan	GIIa	62、118、216、324、781、1249、1261
					MK673534.1	TW/Pingtung902/2018	2018	Taiwan	GIIa	62、118、216、324、351、781、1249、1261
					MK673532.1	TW/Pingtung600/2018	2018	Taiwan	GIIa	62、118、216、324、351、781、1249、1261
					MK673528.1	TW/Chiayi-CHB/2018	2018	Taiwan	GIIa	62、118、216、324、351、781、1249、1261
					MK673527.1	TW/Chiayi-CHA/2018	2018	Taiwan	GIIa	62、118、216、324、351、781、1249、1261
					MK673522.1	TW/Pingtung1560/2018	2018	Taiwan	GIIa	62、118、216、324、781、1249、1261
					MK673520.1	TW/Pingtung1269/2018	2018	Taiwan	GIIa	62、118、216、324、351、781、1249、1261
					MK673519.1	TW/Pingtung125/2018	2018	Taiwan	GIIa	62、118、216、324、351、781、1249、1261
					MK673515.1	TW/Changhua180965	2018	Taiwan	GIIa	62、118、216、324、351、781、1249、1261
					MK673514.1	TW/Changhua1210/2018	2018	Taiwan	GIIa	62、118、216、324、351、781、1249、1261
					MK606369	CH-HB2-2018	2018	Hebei	GIIc	62、118、216、324、781、1249、1261
					MK606368	CH-HB1-2018	2018	Hebei	GIIa	62、118、216、324、351、781、863、1249、1261
					MK598821.1	CH/SCXC/2018	2018	Sichuan	GIIb	62、118、216、324、351、781、1248、1260
					MK598820.1	CH/SCXC/2018	2018	Sichuan	GIIc	62、118、216、324、351、781、1249、1261
					MK598819.1	CH/SCZY/2018	2018	Sichuan	GIIc	62、118、216、324、351、781、1249、1261
					MK592416.1	SWUN2/CH/SCXC/2018	2018	Sichuan	GIIc	62、118、216、324、351、781、1249、1261
					MK592415.1	SWUN19/CH/SCZY/2018	2018	Sichuan	GIIb	62、118、216、324、351、781、1249、1261
					MH678638.1	CH/SCJY710/2018	2018	Sichuan	GIIb	62、118、216、324、351、781、1248、1260
					MH593896.1	CH/TP/E5/2018	2018	Sichuan	GIb	127、212、320、347、777、1244、1256
					MH593895.1	CH/TP/D15/2018	2018	Sichuan	GIIb	62、118、216、324、351、781、1104、1248、1260
					MH593894.1	CH/TP/A9/2018	2018	Sichuan	GIb	127、212、320、347、777、1100、1244、1256
					MH593893.1	CH/TP/4-4/2018	2018	Sichuan	GIIb	62、118、216、324、351、781、1248、1260
					MH593892.1	CH/TP/4-3/2018	2018	Sichuan	GIb	127、212、320、347、777、1244、1256
					MH593891.1	CH/TP/3-1/2018	2018	Sichuan	GIb	127、212、320、347、777、1244、1256
					MH593890.1	CH/TP/2-2/2018	2018	Sichuan	GIb	127、212、320、347、777、1244、1256
					MH593153.1	CH/SCBC/2018	2018	Sichuan	GIIb	62、118、216、324、351、514、781、1197、1248、1260
					MH593152.1	CH/SCQL623/2018	2018	Sichuan	GIb	127、212、320、347、777、1245、1257
					MH593151.1	CH/SCXH/2018	2018	Sichuan	GIIc	62、118、216、324、351、781、1249、1261
					MH593150.1	CH/SCLS608/2018	2018	Sichuan	GIIc	62、118、216、324、351、781、1249、1261
					MH593149.1	CH/SCYA/2018	2018	Sichuan	GIIc	62、118、216、324、351、781、1249、1261
					MH593148.1	CH/SCCZ/2018	2018	Sichuan	GIb	127、212、320、347、777、1245、1257
					MH593147.1	CH/SCPZ/2018	2018	Sichuan	GIIb	62、118、216、324、351、514、556、781、1248、1260
					MH593146.1	CH/SCZZ/2018	2018	Sichuan	GIIc	62、118、216、324、351、781、1249、1261
					MH593145.1	CH/SCSH525/2018	2018	Sichuan	GIIc	62、118、216、324、351、781、1249
					MH593144.1	CH/SCDY523/2018	2018	Sichuan	GIIb	62、118、216、324、351、514、781、1197、1248、1260
					MH593143.1	CH/SCDL/2018	2018	Sichuan	GIIc	62、118、216、324、351、781、1249、1261
					MH593142.1	CH/SCQL517/2018	2018	Sichuan	GIIc	62、118、216、324、351、781、1249、1261
					MH593141.1	CH/SCQS/2018	2018	Sichuan	GIb	127、212、320、347、777、1245、1257
					MH593140.1	CH/SCDY503/2018	2018	Sichuan	GIIc	62、118、216、324、351、781、1249、1261
					MH593139.1	CH/SCSH425/2018	2018	Sichuan	GIIc	62、118、216、324、351、781、1249、1261
					MH061343	CH/SCMY/2018	2018	Sichuan	GIb	127、212、320、347、777、1245、1257
					MH061342	CH/SCZJ/2018	2018	Sichuan	GIIa	62、118、216、300、324、351、781、1249、1261
					MH061341	CH/SCLS/2018	2018	Sichuan	GIIb	62、118、216、324、351、553、781、1248、1260
					MH053420.1	CH/SCJY/2018	2018	Sichuan	GIIb	62、118、216、324、351、781、1248、1260
					MH053413.1	CH/SCSH/2018	2018	Sichuan	GIIc	62、118、216、324、351、781、1249、1261
					OP171892.1	FJLY03-2017	2017	Fujian	GIIb	62、118、216、324、351、514、781、1248、1260
					OP171888.1	FJLY02-2017	2017	Fujian	GIIb	62、118、216、324、351、514、781、1248、1260
					OP171884.1	FJLY01-2017	2017	Fujian	GIIb	62、118、216、324、351、514、781、1248、1260
					MZ669841.1	CH-GXLZ-1-2017	2017	Guangxi	GIIc	62、118、216、324、351、781、1249、1261
					MZ364311	CH/GX/PEDV/1902/2017	2017	Guangxi	GIIb	62、118、216、324、351、514、556、781、1248、1260
					MN893427.1	CH-HNZZ-2017	2017	Henan	GIIa	62、118、216、324、351、781、1249、1261
					MN893426.1	CH-HNZMD-2017	2017	Henan	INDEL	127、213、321、348、778、1246
					MN893425.1	CH-HNZK-4-2017	2017	Henan	GIIb	62、118、216、324、351、781、1248、1260
					MN893422.1	CH-HNZK-1-2017	2017	Henan	GIIc	62、118、216、324、351、781、1249、1261
					MN893420.1	CH-HNXY-2-2017	2017	Henan	GIIc	62、118、216、324、351、781、1249、1261
					MN893419.1	CH-HNXY-1-2017	2017	Henan	GIIc	62、118、216、324、351、781、1249、1261
					MN893418.1	CH-HNXX-2017	2017	Henan	GIIc	62、118、216、324、351、781、1249、1261
					MN893413.1	CH-HNNY-2017	2017	Henan	GIIc	62、118、216、324、351、781、1249、1261
					MN893412.1	CH-HNLH-2017	2017	Henan	GIIc	62、118、216、324、351、781、1249、1261
					MN893410.1	CH-HNJY-2017	2017	Henan	INDEL	127、213、321、348、778、1246、1258
					MN893409.1	CH-HNHB-2-2017	2017	Henan	INDEL	127、213、321、348、778、1246、1258
					MN893408.1	CH-HNHB-1-2017	2017	Henan	INDEL	127、213、321、348、778、1246、1258
					MN893407.1	CH-HNAY-2017	2017	Henan	GIIc	62、118、216、324、351、781、1249、1261
					MN721373.1	CH-GX-GG27	2017	Guangxi	GIIa	62、118、216、324、351、781、1249
					MN721366.1	CH-NX-WZ	2017	Ningxia	GIIa	60、119、132、217、325、515、782、1197、1250、1262
					MN412572.1	SX-TY2/2017	2017	Shanxi	GIIb	62、118、216、324、351、514、781、1248、1260
					MN412571.1	SX-TY1/2017	2017	Shanxi	GIIb	62、118、216、324、351、514、781、1248、1260
					MN412570.1	HN-XZ/2017	2017	Henan	GIIb	62、118、216、324、351、381、556、781、1248、1260
					MN412567.1	HN-KF/2017	2017	Henan	GIIb	62、118、216、324、351、381、556、781、1248、1260
					MN368708	JXnc17	2017	Jiangxi	GIIb	62、118、216、324、351、514、781、1248、1260
					MN368707	HNcz17	2017	Hunan	GIIb	62、118、216、324、351、781、1249、1261
					MN368706	GDsg17	2017	Guangdong	GIIb	62、118、216、324、351、781、1249
					MN368705	GDmm17-2	2017	Guangdong	GIIb	62、118、216、324、351、514、781、1248、1260
					MN368704	GDmm17-1	2017	Guangdong	GIIb	62、118、216、324、351、514、781、1248、1260
					MN368703	GDjm17-3	2017	Guangdong	GIIc	62、118、216、324、351、781、1249、1261
					MN368702	GDjm17-2	2017	Guangdong	GIIb	62、118、216、324、351、514、781、1248、1260
					MN368701	GDjm17-1	2017	Guangdong	INDEL	127、213、321、348、778、1246、1258
					MN368700	GDhz17	2017	Guangdong	GIIb	62、118、216、324、351、514、781、1248、1260
					MN368699	GDhy17	2017	Guangdong	GIIb	62、118、216、324、351、514、556、781、1248、1260
					MN368698	FJqz17-2	2017	Fujian	GIIb	62、118、216、324、351、514、556、781、1248、1260
					MN368697	FJqz17-1	2017	Fujian	GIIa	62、118、216、324、351、781、1249、1261
					MN368696	FJfz17-2	2017	Fujian	GIIa	62、118、216、324、351、781、1249、1261
					MN368695	FJfz17-1	2017	Fujian	GIIa	62、118、216、300、324、351、781、1249、1261
					MN368694	SCmy17	2017	Sichuan	GIIa	62、118、216、324、351、781、1249、1261
					MN368693	GDdg17	2017	Guangdong	GIIb	62、118、216、324、351、514、781、1248、1260
					MK726310.1	CH/HNZK/201709	2017	Henan	GIIb	62、118、216、324、351、781、1248、1260
					MK673535.1	TW/Yilan178/2017	2017	Taiwan	GIIa	62、118、216、324、351、781、1249、1261
					MK673533.1	TW/Pingtung807/2017	2017	Taiwan	GIIa	62、118、216、324、351、781、1249、1261
					MK673531.1	TW/Pingtung2585/2017	2017	Taiwan	GIIa	62、118、216、324、351、781、1249、1261
					MK673530.1	TW/Pingtung2554/2017	2017	Taiwan	GIIa	62、216、324、351、781、1249、1261
					MK673529.1	TW/Pingtung2364/2017	2017	Taiwan	GIIa	62、118、216、324、351、781、1249、1261
					MK673526.1	TW/Pingtung2131/2017	2017	Taiwan	GIIa	62、118、216、324、351、781、1249、1261
					MK673525.1	TW/Pingtung2108/2017	2017	Taiwan	GIIa	62、118、216、324、351、781、863、1249、1261
					MK673524.1	TW/Pingtung1976/2017	2017	Taiwan	GIIa	62、118、216、324、351、781、1249、1261
					MK673521.1	TW/Pingtung1464/2017	2017	Taiwan	GIIa	62、118、216、324、351、781、1249、1261
					MK673517.1	TW/Hualien2033/2017	2017	Taiwan	GIIa	62、118、216、324、351、781、1249、1261
					MK673516.1	TW/Changhua279/2017	2017	Taiwan	GIIa	62、118、216、324、351、781、1249、1261
					MH748550	PEDV JS-A	2017	Jiangsu	GIIb	62、118、216、324、514、781、1248、1260
					MH726407	GDS52	2017	Guangxi	GIIb	62、118、216、324、351、514、556、781、1249、1261
					MH726406	GDS49	2017	Guangdong	GIIb	62、118、216、324、351、514、556、781、1249、1261
					MH726404	GDS53	2017	Henan	GIIb	62、118、216、324、351、514、781、1249、1261
					MH726403	GDS51	2017	Guangdong	GIIb	62、118、216、324、351、514、781、1249、1261
					MH726383	GDS50	2017	Guangdong	GIIb	62、118、216、324、351、781、1249、1261
					MH708243	H11-SD2017	2017	Beijing	GIIb	62、118、216、324、351、781、1248、1260
					MH593138.1	CH/GZJP/2017	2017	Guizhou	GIb	127、212、320、347、777、1245、1257
					MH061340	CH/SCZY103/2017	2017	Sichuan	GIIc	62、118、216、324、351、781、1249、1261
					MH061339	CH/SCAZ10/2017	2017	Sichuan	GIIb	62、118、216、324、351、781、1248、1260
					MH061338	CH/SCZY44/2017	2017	Sichuan	GIb	127、212、320、347、777、1245、1257
					MH061337	CH/SCZG/2017	2017	Sichuan	GIIb	62、118、216、324、351、381、781、1248、1260
					MH061336.1	CH/SCGA/2017	2017	Sichuan	INDEL	127、213、321、348、778、1246、1258
					MH053419.1	CH/SCCZ/2017	2017	Sichuan	GIIb	62、118、216、324、351、781、1248、1260
					MH053418.1	CH/SCAZ1/2017	2017	Sichuan	GIIb	62、118、216、324、351、781、1248、1260
					MH053417.1	CH/SCQX2/2017	2017	Sichuan	GIIa	62、118、216、324、351、781、1249、1261
					MH053416.1	CH/SCQX1/2017	2017	Sichuan	GIIa	62、118、216、324、351、781、1249、1261
					MH053415.1	CH/SCTJ/2017	2017	Sichuan	GIIa	62、118、216、324、351、781、1249、1261
					MH053414.1	CH/SCZJ/2017	2017	Sichuan	GIIa	62、118、216、300、324、351、781、1249、1261
					MH053412.1	CH/SCMZ/2017	2017	Sichuan	GIIc	62、118、216、324、351、781、1249、1261
					MH003891.1	HM2017	2017	Heilongjiang	GIIb	62、118、216、324、351、514、781、1248、1260
					MG706122.1	PED-JS-2017-02	2017	Jiangsu	INDEL	127、213、321、348、778、1246、1258
					MG706121.1	PED-JS-2017-01	2017	Jiangsu	GIIa	62、118、216、324、351、781、1249、1261
					MG706120.1	PED-JS-2017-01-2	2017	Jiangsu	GIIa	62、118、216、324、351、781、1249、1261
					MG706119.1	PED-JS-2017-07-1	2017	Jiangsu	GIIa	62、114、212、320、347、777、1245
					MG706118.1	PED-JS-2017-07-2	2017	Jiangsu	GIIb	62、118、216、324、351、781、1249、1261
					MG334010.1	YnP9	2017	Yunan	GIIb	62、118、216、324、351、514、556、781、1248、1260
					MG334009.1	YnP8	2017	Yunan	GIIb	62、118、216、324、351、781、1231、1260
					MG334008.1	YnP7	2017	Yunan	GIIb	62、118、216、324、781、1248、1260
					MG132639.1	HB160135	2017	Hebei	GIIb	62、118、216、324、351、781
					MG132638.1	HB160134	2017	Hebei	GIIb	62、118、216、324、351、781
					MG132637.1	HB160123	2017	Hebei	GIIb	62、118、216、324、351、781
					MG132636.1	HB16022	2017	Hebei	GIIa	62、118、216、327、354、784、1252、1264
					MG132635.1	HB16019	2017	Hebei	GIIa	62、118、216、327、354、784、1252、1264
					MG132634.1	HB1605	2017	Hebei	GIIa	62、118、216、324、351、781、1249、1261
					MG132633.1	HB1604	2017	Hebei	GIIa	62、118、216、324、351、781、1249、1261
					MG132632.1	HB1603	2017	Hebei	GIIa	62、118、216、324、351、379、779、1247、1259
					MG132631.1	HB1601	2017	Hebei	GIIa	62、118、216、324、351、379、779、1247、1259
					MF375374	CH/JXJA/2017	2017	Jiangxi	GIIc	62、118、216、300、324、351、781、1249、1261
					MF152605	CH/SXXY/2017	2017	Shanxi	GIIa	62、118、216、324、351、781、1249、1261
					MF152604	CH/HNPJ/2017	2017	Hunan	GIIb	62、118、216、324、351、514、781、1248、1260
					MF152603	CH/HNLB/2017	2017	Henan	GIIb	62、118、216、324、351、781、1248、1260
					MF152601	CH/HNHB/2016	2017	Henan	GIIa	62、118、216、324、351、781、1249、1261
					MF152600	CH/HNCD/2016	2017	Hunan	GIIa	62、118、216、324、351、781、1249、1261
					MF152596	CH/HNXJ/2016	2017	Henan	GIIb	62、118、216、324、351、556、781、1248、1260
					OP171891.1	FJLY03-2016	2016	Fujian	GIIb	62、118、216、324、351、781、1248、1260
					OP171887.1	FJLY02-2016	2016	Fujian	GIIb	62、118、216、324、351、514、781、1248、1260
					OP171883.1	FJLY01-2016	2016	Fujian	GIIb	62、118、216、324、351、514、781、1248、1260
					MZ364310	CH/GX/PEDV/1401/2016	2016	Guangxi	GIIb	62、118、216、324、351、556、781、1248、1260
					MZ364309	CH/GX/PEDV/1008/2016	2016	Guangxi	GIIb	62、118、216、324、351、781、1248、1260
					MZ364308	CH/GX/PEDV/997/2016	2016	Guangxi	GIIb	62、118、216、324、351、781、1248
					MZ364307	CH/GX/PEDV/938/2016	2016	Guangxi	GIIb	62、118、216、324、351、781、1248、1260
					MT338518	HNAY2016	2016	Henan	GIIc	62、118、216、324、351、788、1256、1268
					MT338517	CH/HNXX/2016	2016	Henan	GIIa	62、118、216、324、351、781、1249、1261
					MN893417.1	CH-HNSMX-2016	2016	Henan	GIIa	62、118、216、324、351、781、1249、1261
					MN893416.1	CH-HNPY-2016	2016	Henan	GIIc	62、118、216、324、351、781、1249、1261
					MN893411.1	CH-HNLH-2016	2016	Henan	GIIc	62、118、216、324、351、781、1249、1261
					MN893406.1	CH-HNAY-2016	2016	Henan	GIIc	62、118、216、324、351、781、1249、1261
					MN721371.1	CH-LN-TL01	2016	Liaoning	GIIa	62、118、216、351、781、1298、1249、1261
					MN721369.1	CH-JL-BS7	2016	Jilin	GIIa	113、126、210、318、345、522、737、775、1243、1255
					MN721365.1	CH-GZ-GY254	2016	Guizhou	GIIa	62、118、216、324、351、781、1249、1261
					MN721362.1	CH-SX-YL6567	2016	Shannxi	GIIa	113、126、209、317、344、521、736、774、1242、1254
					MN412569.1	HN-XX/2016	2016	Henan	GIIa	62、118、216、324、351、781、1249、1261
					MN412568.1	HN-PY/2016	2016	Henan	GIIa	62、118、216、300、324、351、781、1249、1261
					MN412564.1	HN-XX3/2016	2016	Henan	GIIa	62、118、216、324、351、781、1249、1261
					MN412563.1	HN-XX2/2016	2016	Henan	GIIa	62、118、216、300、324、351、781、1249、1261
					MN412562.1	HN-XX1/2016	2016	Henan	GIIa	62、118、216、324、351、425、781、1249、1261
					MN368692	GDyj16	2016	Guangdong	GIIc	62、118、216、324、781、1249、1261
					MN368691	GDsg16-2	2016	Guangdong	GIIb	62、118、216、324、351、781、1248、1260
					MN368690	GDsg16-1	2016	Guangdong	GIIb	62、118、216、324、344、351、514、781、1248、1260
					MN368689	GDjx16	2016	Guangdong	GIIb	62、118、216、324、351、514、556、781、1248、1260
					MN368688	GDjm16-2	2016	Guangdong	GIIa	62、118、216、324、351、781、1249、1261
					MN368687	GDjm16-1	2016	Guangdong	GIIb	62、118、216、324、351、514、556、781、1248、1260
					MN368686	GDhz16	2016	Guangdong	GIIc	62、118、216、324、781、1249、1261
					MN368685	GDhy16	2016	Guangdong	GIIc	62、118、216、324、351、781、1249
					MN368684	GDfs16	2016	Guangdong	GIIb	62、118、216、324、351、514、781、1248、1260
					MN368683	FJqz16	2016	Fujian	GIIb	62、118、216、324、351、514、781、1248、1260
					MN368682	GDzq16	2016	Guangdong	GIIc	62、118、216、324、351、781、1249
					MK841494	PEDV SH	2016	Shanghai	GIIa	62、118、216、324、351、781、1249、1261
					MK690502	HM2017	2016	Heilongjiang	GIIb	62、118、216、324、351、781、1248、1260
					MK673543.1	TW/Yunlin655/2016	2016	Taiwan	GIIa	62、216、324、351、781、1249、1261
					MK673523.1	TW/Pingtung184/2016	2016	Taiwan	GIIa	62、118、216、324、351、781、1249、1261
					MK673518.1	TW/Pingtung1066/2016	2016	Taiwan	GIIa	62、118、216、324、351、781、1249、1261
					MK124712.1	CH/HNXX/2016	2016	Henan	GIIa	62、118、216、324、351、781、1249、1261
					MK111633.1	CH/HNAY/2016	2016	Henan	GIIc	62、118、216、324、351、788、1256、1268
					MK111632.1	CH/HNHB/2016	2016	Henan	GIIb	62、118、216、324、351、781、1249、1261
					MH726405	GDS48	2016	Henan	GIIb	62、118、216、324、351、514、781、1249、1261
					MH726402	GDS46	2016	Guangdong	GIIb	62、118、216、351、514、781、1249、1261
					MH726382	GDS47	2016	Guangxi	GIIc	62、118、216、324、351、781、1249、1261
					MG837012	CHN/SH-2016-4/2016	2016	Shanghai	GIIa	62、118、216、324、351、781、1249、1261
					MG546690	CH/BJ11/2016	2016	Beijing	GIIc	62、118、216、324、351、514、781、1249、1261
					MG334007.1	YnP6	2016	Yunan	GIIb	62、118、216、324、351、514、556、781、1248、1260
					MG334006.1	YnP5	2016	Yunan	INDEL	127、213、321、348、778、1245、1257
					MG334005.1	YnP4	2016	Yunan	INDEL	127、213、321、348、778、1245
					MG334004.1	YnP3	2016	Yunan	GIIb	62、118、216、324、351、514、556、781、1248、1260
					MG334003.1	YnP2	2016	Yunan	GIIb	62、118、216、324、351、514、781、1248、1260
					MG334002.1	YnP1	2016	Yunan	GIIb	62、118、216、324、351、514、781、1248、1260
					MG198671	ZJWL1603	2016	Zhejiang	GIIa	62、118、216、324、351、781、1249、1261
					MG198670	SHHC2016	2016	Shanghai	GIIb	62、118、216、324、351、514、556、781、1248、1260
					MG198663	JSSY1603	2016	Jiangsu	GIIc	62、118、216、324、351、781、1249、1261
					MG198660	JSSQ1602	2016	Jiangsu	GIIa	118、216、324、351、781、1249、1261
					MG198653	JSSH1603	2016	Jiangsu	GIIc	62、118、216、324、351、781、1249、1261
					MG198649	JSLYG1603-2	2016	Jiangsu	GIIa	62、118、216、324、351、781、1249、1261
					MG198648	JSLYG1603	2016	Jiangsu	GIIa	62、118、216、324、351、781、1249、1261
					MG198646	JSHA1602	2016	Jiangsu	GIIc	62、118、216、324、351、781、1249、1261
					MG198642	JSCZ1601	2016	Jiangsu	GIIa	116、214、322、349、779、1247、1259
					MG198640	JSHA1603	2016	Jiangsu	INDEL	127、213、321、348、778、1246、1258
					MG198639	JSHA1601	2016	Jiangsu	GIIa	62、118、216、324、351、781、1249、1261
					MG198638	JSYZ1601	2016	Jiangsu	INDEL	127、213、321、348、778、1246、1258
					MG198637	JSYC1601	2016	Jiangsu	GIIb	62、118、216、324、351、514、781、1248、1260
					MG198636	JSNJ1601	2016	Jiangsu	INDEL	127、213、321、348、778、1246、1258
					MG198635	JSTC1601	2016	Jiangsu	INDEL	127、213、321、348、778、860、1246、1258
					MG198634	JSKY1601	2016	Jiangsu	INDEL	127、213、321、348、778、1246、1258
					MG198633	AHCZ1601	2016	Anhui	INDEL	127、213、321、348、778、1246、1258
					MG198632	JSNJ1602	2016	Jiangsu	GIIb	62、118、216、324、351、514、781、1248、1260
					MG020555.1	CH-ZJQZ-2-2016	2016	Zhejiang	GIIa	62、118、216、324、351、781、1249、1261
					MG020554.1	CH-ZJQZ-1-2016	2016	Zhejiang	GIIa	62、118、216、324、351、781、1249、1261
					MG020553.1	CH-ZJLS-1-2016	2016	Zhejiang	GIIc	62、118、216、324、351、781、1249、1261
					MG020552.1	CH-ML-2-2016	2016	Jiangsu	GIIc	62、118、216、324、351、781、1249、1261
					MG020551.1	CH-ML-1-2016	2016	Jiangsu	GIIb	62、118、216、324、351、781、1248、1260
					MG020550.1	CH-JXXY-3-2016	2016	Jiangxi	GIIc	62、118、216、324、351、781、1249、1261
					MG020549.1	CH-JXXY-2-2016	2016	Jiangxi	GIIc	62、118、216、324、351、781、1249、1261
					MG020548.1	CH-JXXY-1-2016	2016	Jiangxi	GIIc	62、118、216、324、351、781、1249、1261
					MG020547.1	CH-JXJJ-1-2016	2016	Jiangxi	GIIb	62、118、216、324、351、781、1248、1260
					MG020546.1	CH-JSZJ-2-2016	2016	Jiangsu	GIIc	62、118、216、324、351、781、1249、1261
					MG020545.1	CH-JSZJ-1-2016	2016	Jiangsu	GIIc	62、118、216、324、351、781、1249、1261
					MG020544.1	CH-JSYC-1-2016	2016	Jiangsu	GIIa	62、118、216、324、351、781、1249、1261
					MG020543.1	CH-HBMC-2-2016	2016	Hubei	GIIc	62、118、216、324、351、781、1249、1261
					MG020542.1	CH-HBMC-1-2016	2016	Hubei	GIIc	62、118、216、324、351、781、1249、1261
					MG020541.1	CH-AHXC-1-2016	2016	Anhui	GIIb	62、118、216、324、351、781、1248、1260
					MG020540.1	CH-AHSZ-1-2016	2016	Anhui	GIIc	62、118、216、324、351、781、1249、1261
					MG020539.1	CH-AHHX-1-2016	2016	Anhui	GIIb	62、118、216、324、351、781、1248、1260
					MG020538.1	CH-AHBB-1-2016	2016	Anhui	GIIb	62、118、216、324、351、781、1248、1260
					MF462814	CH/SXYL/2016	2016	Shanxi	GIIa	62、118、216、324、351、781、1249、1261
					MF346935	CH/JLDH/2016	2016	Jilin	GIIb	62、118、216、324、351、781、1248、1260
					MF152602	CH/XJKT/2016	2016	Xinjiang	GIIb	62、118、216、324、351、514、556、781、1248、1260
					MF152599	CH/HNXY/2016	2016	Henan	GIIc	62、118、216、324、351、781、1249、1261
					MF152598	CH/GSTS/2016	2016	Gansu	GIIa	62、118、216、324、351、781、1249、1261
					MF152597	CH/HN7/2016	2016	Hainan	GIIb	62、118、216、324、351、781、1249、1261
					MF038017.1	PED-JS-2016-03	2016	Jiangsu	INDEL	127、213、321、348、778、1246、1258
					MF038015.1	PED-JS-2016-01	2016	Jiangsu	GIIa	62、118、216、324、351、781、1249
					MF038014.1	PED-JS-2016-07-2	2016	Jiangsu	GIIa	62、118、216、351、781、1249、1261
					MF038013.1	PED-JS-2016-07-1	2016	Jiangsu	GIIb	62、118、216、324、351、781、1249、1261
					MF038012.1	PED-JS-2016-05-5	2016	Jiangsu	GIIb	62、118、216、324、351、781、1249、1261
					MF038011.1	PED-JS-2016-05-4	2016	Jiangsu	GIIb	62、118、216、324、351、781、1249、1261
					MF038010.1	PED-JS-2016-05-3	2016	Jiangsu	GIIb	62、118、216、324、351、781、1249、1261
					MF038009.1	PED-JS-2016-05-2	2016	Jiangsu	GIIb	62、118、216、324、351、781、1249、1261
					MF038008.1	PED-JS-2016-05-1	2016	Jiangsu	GIIb	62、118、216、324、351、781、1249、1261
					MF038007.1	PED-JS-2015-12-4	2016	Jiangsu	GIIa	62、118、216、324、351、781、1249
					MF038006.1	PED-JS-2016-12-1	2016	Jiangsu	GIIa	62、118、216、324、351、781、1249
					MF038005.1	PED-JS-2016-12-2	2016	Jiangsu	GIIa	62、118、216、324、351、781、1249
					KY929406.1	PT-P96	2016	Taiwan	GIIa	62、118、216、324、351、514、781、1249、1261
					KY928065	CH_hubei_2016	2016	Hebei	GIIb	62、118、216、324、351、514、781、1248、1260
					KY775055	HBYC1	2016	Hubei	INDEL	127、213、321、348、778、1245、1257
					KY775054	HBEZ3	2016	Hubei	INDEL	127、213、321、348、778、1246、1258
					KY775053	HBEZ2	2016	Hubei	INDEL	127、213、321、348、778、1246、1258
					KY775052	HBEZ4	2016	Hubei	INDEL	127、213、321、348、778、1246、1258
					KY775051	HBEZ1	2016	Hubei	GIIa	62、118、216、300、324、351、781、1249、1261
					KY775050	HBHG5	2016	Hubei	GIIb	62、118、216、324、351、514、781、1248、1260
					KY775049	HBHG6	2016	Hubei	GIIa	62、118、216、324、351、781、1249、1261
					KY775048	HBHG4	2016	Hubei	GIIb	62、118、216、324、351、514、781、1248、1260
					KY775047	HBHG3	2016	Hubei	GIIb	62、118、216、324、351、514、781、1248、1260
					KY775046	HBHG2	2016	Hubei	GIIb	62、118、216、324、351、514、781、1260
					KY775045	HBHG1	2016	Hubei	GIIb	62、118、216、324、351、781、1248、1260
					KY775044	HBXY5	2016	Hubei	GIIa	62、118、216、324、351、781、1249、1261
					KY775043	HBXY4	2016	Hubei	GIIa	62、118、216、324、351、781、1249、1261
					KY775042	HBXY3	2016	Hubei	GIIb	62、118、216、324、351、514、556、781、1248、1260
					KY775041	HBXY2	2016	Hubei	GIIc	62、118、216、324、351、781、1249、1261
					KY775040	HBXY1	2016	Hubei	GIIc	62、118、216、324、351、781、1249、1261
					KY775039	HBJZ2	2016	Hubei	GIIa	62、118、216、324、351、781、1249、1261
					KY775038	BHJZ1	2016	Hubei	GIIc	62、118、216、324、351、781、1249、1261
					KY775037	HBJM3	2016	Hubei	GIIa	62、118、216、324、351、781、1249、1261
					KY775036	HBJM2	2016	Hubei	GIIb	62、118、216、324、351、781、1248、1260
					KY775035	HBJM1	2016	Hubei	GIIb	62、118、216、324、351、781、1248、1260
					KY649107	CH-HNKF-16	2016	Henan	GIIb	62、118、216、324、351、781、1249、1261
					KY607767.1	JS201603	2016	Jiangsu	GIIa	62、118、216、324、351、781、1249、1261
					KY496321.1	CH_weishi_2016	2016	Henan	GIIa	62、118、216、324、351、1249、1261
					KY496318.1	CH_nanyang_2016	2016	Henan	GIIa	62、118、216、300、324、351、781、1249、1261
					KY496316.1	CH_lankao_2016	2016	Henan	GIIa	62、118、216、324、351、781、1249、1261
					KY496315.1	CH_hubei_2016	2016	Hubei	GIIb	62、118、216、324、351、514、781、1248、1260
					KY075789.1	LNdL1/2015	2016	Liaoning	GIIa	62、216、324、351、1249、1261
					KY070587	JSCZ1601	2016	Jiangsu	GIIa	116、214、322、349、779、1247、1259
					KX981440	CH/HNZZ47/2016	2016	Henan	GIIa	116、214、322、349、779、1247、1259
					KX812524	XM2-4	2016	Fujian	GIIc	62、118、216、324、351、781、1249、1261
					KX812523	XM1-2	2016	Fujian	GIIa	62、118、216、324、351、781、1249、1261
					MN721372.1	CH-LN-CY27	2015	Liaoning	GIIa	62、118、216、324、351、781、1232、1249、1261
					MN721370.1	CH-CQ27	2015	Chongqing	GIb	18、27、127、213、321、511、553、1162、1246、1258
					MN721367.1	CH-SC-DY01	2015	Sichuan	GIIa	62、118、216、324、351、781、1249
					MN721360.1	CH-SX-YCDZ	2015	Shanxi	GIIa	60、119、132、217、325、515、782、1197、1250、1262
					MN368681.1	JXgz15	2015	Jiangxi	GIIc	62、118、216、324、351、781、1249、1261
					MN368680.1	HBhg15	2015	Hubei	GIIa	62、118、216、324、351、781、1249、1261
					MN368679.1	GZgy15	2015	Guizhou	GIIc	62、118、216、324、351、781、1249、1261
					MN368678.1	GXnn15	2015	Guangxi	GIIa	62、118、216、300、324、351、781、1249、1261
					MN368677.1	GDzq15-3	2015	Guangdong	GIIc	62、118、216、324、351、781、1249、1261
					MN368676.1	GDzq15-2	2015	Guangdong	GIIa	62、118、216、300、324、351、781、1249
					MN368675.1	GDzq15-1	2015	Guangdong	GIIa	62、118、216、324、351、514、781、1249、1261
					MN368674.1	GDsg15-3	2015	Guangdong	GIIa	62、118、216、300、324、351、781、1232、1249、1261
					MN368673.1	GDsg15-2	2015	Guangdong	GIIa	62、118、216、300、324、351、781、1249、1261
					MN368672.1	GDsg15-1	2015	Guangdong	GIIa	62、118、216、300、781、1249、1261
					MN368671.1	GDmm15	2015	Guangdong	GIIa	62、118、216、324、351、781、1249、1261
					MN368670.1	GDjm15	2015	Guangdong	GIIc	62、118、216、324、351、781、1249、1261
					MN368669.1	GDhz15	2015	Guangdong	GIIa	62、118、216、300、324、351、781、1249、1261
					MN368668.1	GDhy15	2015	Guangdong	GIIa	62、118、216、300、324、351、781、1249、1261
					MN368667.1	GDgz15-2	2015	Guangdong	GIIa	62、118、216、324、351、781、1249、1261
					MN368666.1	GDgz15-1	2015	Guangdong	GIIa	62、118、216、324、351、781、1249、1261
					MN368665.1	FJzz15	2015	Fujian	GIIc	62、118、216、324、351、781、1249、1261
					MN368664.1	FJqz15	2015	Fujian	GIIa	62、118、216、351、781、1249、1261
					MN368663.1	FJly15	2015	Fujian	GIIa	62、118、216、324、351、781、1249、1261
					MN368662.1	JXyc15	2015	Jiangxi	GIIa	62、118、216、324、351、781、1249、1261
					MK093253.1	CH/HNXC	2015	Henan	GIIa	62、118、216、324、351、781、1249、1261
					MH726394	GDS31	2015	Jiangsu	GIIb	62、118、216、351、781、1009、1249、1261
					MH726381	GDS43	2015	Guangdong	GIIb	62、118、216、324、351、781、1249、1261
					MG546687	CH/BJ9/2015	2015	Beijing	GIIa	62、118、216、324、351、781、1249、1261
					MG198668	SCHC1508	2015	Sichuan	GIIa	62、118、216、324、351、781、1249、1261
					MG198667	JSYZ1511	2015	Jiangsu	GIIc	62、118、216、324、351、781、1249、1261
					MG198666.1	JSSQ1502	2015	Jiangsu	INDEL	127、213、321、348、778、1246、1258
					MG198666	JSTZ1505	2015	Jiangsu	GIIc	62、118、216、324、351、781、1249、1261
					MG198664	JSTC1505	2015	Jiangsu	INDEL	127、213、321、348、778、1246、1258
					MG198662	JSSY1505	2015	Jiangsu	GIIc	62、118、216、324、351、781、1249、1261
					MG198661	JSSQLH15	2015	Jiangsu	GIIc	62、118、216、324、351、781、1249、1261
					MG198659	JSSQ1509	2015	Jiangsu	INDEL	127、213、321、348、778、1229、1246
					MG198658	JSSQ1508	2015	Jiangsu	GIIc	62、118、216、324、351、781、1249、1261
					MG198657	JSSQ1507	2015	Jiangsu	GIIc	62、118、216、324、351、781、1249、1261
					MG198656	JSSQ1506	2015	Jiangsu	GIIc	62、118、216、324、351、781、1249、1261
					MG198654	JSSQ1501	2015	Jiangsu	GIIc	62、118、216、324、351、781、1249、1261
					MG198652	JSSH1506	2015	Jiangsu	GIIc	62、118、216、324、781、1249、1261
					MG198651	JSRD1505	2015	Jiangsu	INDEL	127、213、321、348、778、1246、1258
					MG198647	JSJR1512	2015	Jiangsu	GIIa	62、118、216、324、351、781、1249、1261
					MG198645	JSHA1502	2015	Jiangsu	INDEL	127、213、321、348、778、1246、1258
					MG198644	JSDT1505	2015	Jiangsu	GIIc	62、118、216、324、351、781、1249、1261
					MG198643	JS-D-1503	2015	Jiangsu	GIIa	62、118、216、324、351、781、1249、1261
					MG198641	HB1511	2015	Hebei	INDEL	127、213、321、348、778、1246、1258
					MF038016.1	PED-JS-2015-12-1	2015	Jiangsu	GIIa	62、114、212、320、340、347、777、1245
					MF038004.1	PED-JS-2015-12-3	2015	Jiangsu	GIIa	62、118、216、324、351、781、1249
					MF038003.1	PED-JS-2015-12-2	2015	Jiangsu	GIIa	62、118、216、324、351、781、1249
					KY929405.1	PT-P5	2015	Taiwan	GIIa	62、118、216、324、351、514、781、1249、1261
					KY793536	CH/GX/2015/750A	2015	Guangxi	GIIc	62、118、216、324、351、781、1249、1261
					KY496322.1	CH_yuanyang_2015	2015	Henan	GIIa	62、118、216、324、351、781、1249、1261
					KY496320.1	CH_sheqi_2015	2015	Henan	GIIc	62、118、216、324、351、781、1249、1261
					KY496319.1	CH_shanxi_2015	2015	Shanxi	GIIa	62、118、216、324、351、781、1249、1261
					KY496317.1	CH_nanyang_2015	2015	Henan	GIIa	62、118、216、300、324、351、781、1249、1261
					KY496314.1	CH_hubei_2015	2015	Hubei	GIIb	62、118、216、324、351、514、781、1248、1260
					KY496313.1	CH_huaiyang_2015	2015	Henan	GIIb	62、118、216、324、351、514、781、1248、1260
					KY075790.1	LNdd1/2015	2015	Liaoning	GIIa	62、118、216、324、351、781、1249、1261
					KY075788.1	LNyk1/2015	2015	Liaoning	GIIa	62、118、216、324、351、781、1249、1261
					KY075787.1	LNtL1/2015	2015	Liaoning	GIIa	62、118、216、324、351、781、1249、1261
					KY075786.1	LNfx1/2015	2015	Liaoning	GIIa	62、118、216、324、351、781、1249、1261
					KY075785.1	LNsy2/2015	2015	Liaoning	GIb	127、213、321、348、778、1246、1258
					KY075784.1	LNsy1/2015	2015	Liaoning	GIIa	62、118、216、324、351、781、1249、1261
					KX550281	ZJ15XS0101 P1	2015	Zhejiang	GIIa	62、118、216、324、351、781、1249、1261
					KX534206	JS-2/2015	2015	Jiangsu	GIb	112、127、347、510、552、777、1228、1245
					KX534205	JSLS-1/2015	2015	Jiangsu	GIb	112、127、347、510、552、777、1228、1245
					KU975422.1	CH-SCZG-2015	2015	Sichuan	GIIb	62、118、216、324、351、781、1249、1261
					KU975419.1	CH-SCXC-2-2015	2015	Sichuan	GIIa	62、118、216、324、351、781、1249、1261
					KU975418.1	CH-SCXC-1-2015	2015	Sichuan	GIIa	62、118、216、324、351、781、1249、1261
					KU975416.1	CH-SCNC-3-2015	2015	Sichuan	GIIa	62、118、216、324、351、781、1249、1261
					KU975415.1	CH-SCNC-2-2015	2015	Sichuan	GIIa	62、118、216、324、351、781、1249、1261
					KU975414.1	CH-SCNC-1-2015	2015	Sichuan	GIIa	62、118、216、324、351、781、1249、1261
					KU975410.1	CH-SCMY-1-2014	2015	Sichuan	GIIa	62、118、216、300、324、351、781、1249、1261
					KU975409.1	CH-SCJT-2015	2015	Sichuan	GIIa	62、118、216、324、351、781、1249、1261
					KU975406.1	CH-SCCD-2014	2015	Sichuan	GIIa	62、118、216、324、351、781、1249、1261
					KU975404.1	CH-SCAY-2-2015	2015	Sichuan	GIIa	62、118、216、324、351、781、1249、1261
					KU975403.1	CH-SCAY-1-2015	2015	Sichuan	GIIa	62、118、216、324、351、781、1249、1261
					KU975401.1	CH-SCJY-2015	2015	Sichuan	INDEL	127、212、320、347、777、1245、1257
					KU847996	ZL29	2015	Hubei	GIb	127、213、321、348、778、1246、1258
					KU237234.1	YZ2	2015	Henan	GIIa	216、324、351、781、1249、1261
					KU237232.1	YY	2015	Henan	GIIa	62、118、216、300、324、351、781、1249、1261
					KU237231.1	XX	2015	Henan	GIIc	62、118、216、324、351、781、1249、1261
					KU237228.1	SS	2015	Henan	GIIa	62、118、216、300、324、351、781、1249、1261
					KU237224.1	PDS	2015	Henan	GIIc	62、118、216、324、351、781、1249、1261
					KU237223.1	NH	2015	Henan	GIIc	62、118、216、324、351、781、1249、1261
					KU237221.1	LY	2015	Henan	GIIa	62、118、216、324、351、781、1249、1261
					KU237220.1	KF	2015	Henan	GIIc	62、118、216、324、351、781、1249、1261
					KU237219.1	JY	2015	Henan	GIIc	62、118、216、324、351、1249、1261
					KU237218.1	HY	2015	Henan	GIIa	62、118、216、324、351、781、1249
					KU237217.1	HJ	2015	Henan	GIIc	62、118、216、324、351、781、1249、1261
					KU133269.1	CH-SDZC-2015	2015	Shandong	GIIc	62、118、216、324、351、781、1248、1260
					KU133265.1	CH-SDWF-2015	2015	Shandong	GIIa	62、118、216、324、351、781、1249、1261
					KU133246.1	CH-SDLQ-2015	2015	Shandong	GIIa	62、118、216、324、351、781、1249、1261
					KU133235.1	CH-SDCQ-2015	2015	Shandong	GIIa	62、118、216、324、351、781、1249、1261
					KT199103	CH/HNLH/2015	2015	Henan	GIIc	62、118、216、324、351、781、1249、1261
					KR095279	CH/HNQX-3/14	2015	Henan	GIIa	113、126、210、318、345、522、737、775、1243、1255
					KP403802	HLJBY	2015	Heilongjiang	GIb	112、127、212、347、510、552、777、1228、1245
					MW165328.1	5-17-V	2014	Taiwan	GIb	95、119、146、483、538、576、1044、1056
					MW165327.1	5-17-O	2014	Taiwan	GIIa	62、118、216、324、351、781、1249、1261
					MN721368.1	CH-SX-YL27	2014	Shannxi	GIIa	113、126、209、317、344、521、736、774、1242、1254
					MN721364.1	CH-QH-HB93625	2014	Qinghai	GIb	18、27、127、213、321、511、553、1162、1246、1258
					MN721363.1	CH-GS-TS01	2014	Gansu	GIIa	113、126、210、318、345、522、737、775、1243、1255
					MN721361.1	CH-Tibet-SN22	2014	Xizang	GIIa	62、118、216、324、351、781、1249
					MH726408	GDS09	2014	Guangdong	GIb	112、127、212、347、510、552、777、1228、1245
					MH726380	GDS27	2014	Anhui	GIIa	62、118、216、324、351、781、1249、1261
					MH726379	GDS33	2014	Guangxi	GIIa	62、118、216、324、351、781、1249、1261
					MH726378	GDS34	2014	Guangdong	GIIa	62、118、216、324、351、781、1249、1261
					MH726377	GDS29	2014	Guangxi	GIIa	62、118、216、324、351、781、1249、1261
					MH726376	GDS18	2014	Guangdong	GIIb	62、118、216、324、781、1249、1261
					MH726374	GDS11	2014	Guangdong	GIIa	62、118、216、324、351、781、863、1249、1261
					MH726371	GDS21	2014	Anhui	GIIb	62、118、216、324、351、781、1249、1261
					MH726370	GDS07	2014	Guangdong	GIIa	62、118、216、300、324、351、781、1249、1261
					MH726369	GDS30	2014	Guangdong	GIIa	62、118、216、324、351、781、1249、1261
					MG198669	SCLC1405	2014	Sichuan	GIIa	62、118、216、324、351、743、781、1249、1261
					MG198665	JSTZ1404	2014	Jiangsu	INDEL	127、213、321、348、778、1246、1258
					MG198650	JSPZ1412	2014	Jiangsu	GIIc	62、118、216、324、351、781、1249、1261
					KY075783.1	LNsy1/2014	2014	Liaoning	GIIa	62、118、216、324、351、781、1249、1261
					KY075782.1	LNfx1/2014	2014	Liaoning	GIIa	62、118、216、324、351、781、1249、1261
					KX791060	CHSD2014	2014	Shandong	GIIb	62、118、216、324、351、514、781、1248、1260
					KX064280	SD2014	2014	Shandong	GIIa	62、118、216、324、344、351、781、1249、1261
					KX016034	CH/GDZHDM/1401	2014	Guangdong	GIIc	62、118、216、324、351、781、1249、1261
					KU975423.1	CH-SCYA-2-2014	2014	Sichuan	GIIa	62、118、216、324、351、781、1249、1261
					KU975420.1	CH-SCYA-1-2014	2014	Sichuan	GIIa	62、118、216、324、351、781、1249、1261
					KU975413.1	CH-SCMY-4-2014	2014	Sichuan	GIIa	62、118、216、300、324、351、781、1249、1261
					KU975412.1	CH-SCMY-3-2014	2014	Sichuan	GIIa	62、118、216、324、351、743、781、1249、1261
					KU975411.1	CH-SCMY-2-2014	2014	Sichuan	GIIa	62、118、216、324、351、743、781、1249、1261
					KU975405.1	CH-SCAY-2014	2014	Sichuan	GIIc	62、118、216、324、351、781、1249、1261
					KU237230.1	WZ2	2014	Henan	GIIc	62、118、216、324、351、781、1249、1261
					KU237229.1	WZ1	2014	Henan	GIIc	62、118、216、324、351、781、1249、1261
					KU237227.1	QX3	2014	Henan	GIIc	62、118、216、324、351、781、1249、1261
					KU237226.1	QX2	2014	Henan	GIIc	62、118、216、324、351、781、1249、1261
					KU237225.1	QX1	2014	Henan	GIIc	62、118、216、324、351、1249、1261
					KU237222.1	MZ	2014	Henan	GIIc	62、118、216、324、351、781、1249、1261
					KU237216.1	DF3	2014	Henan	GIIa	62、118、216、300、324、351、781、1249、1261
					KU237215.1	DF2	2014	Henan	GIIa	62、118、216、300、324、351、688、781、1249、1261
					KU237214.1	DF1	2014	Henan	GIIa	62、118、216、300、324、351、781、1249、1261
					KU133261.1	CH-SDQH-2014	2014	Shandong	GIIa	62、118、216、324、351、781、1249、1261
					KU133260.1	CH-SDQF-5-2014	2014	Shandong	GIIa	62、118、216、324、351、781、1249、1261
					KU133259.1	CH-SDQF-4-2014	2014	Shandong	GIIc	62、118、216、324、351、781、1249、1261
					KU133258.1	CH-SDQF-3-2014	2014	Shandong	INDEL	127、213、321、348、778、1246、1258
					KU133257.1	CH-SDQF-2-2014	2014	Shandong	INDEL	127、213、321、348、778、1246、1258
					KU133256.1	CH-SDQF-1-2014	2014	Shandong	INDEL	127、213、321、348、778、1246、1258
					KU133255.1	CH-SDLY-3-2014	2014	Shandong	GIIb	62、118、216、324、351、514、781、1248、1260
					KU133254.1	CH-SDLY-2-2014	2014	Shandong	GIIb	62、118、216、324、351、514、781、1248、1260
					KU133251.1	CH-SDLY-1-2014	2014	Shandong	GIIc	62、118、216、324、351、514、781、1249、1261
					KU133248.1	CH-SDLS-2-2014	2014	Shandong	GIIc	62、118、216、324、351、781、1249、1261
					KU133247.1	CH-SDLS-1-2014	2014	Shandong	GIIc	62、118、216、324、351、781、1249、1261
					KU133238.1	CH-SDDP-3-2014	2014	Shandong	GIIc	62、118、216、324、351、781、1249、1261
					KU133237.1	CH-SDDP-2-2014	2014	Shandong	GIIa	62、118、216、324、351、781、1249、1261
					KU133236.1	CH-SDDP-1-2014	2014	Shandong	GIIc	62、118、216、324、351、781、1249、1261
					KU133234.1	CH-SDCQ-2014	2014	Shandong	INDEL	127、213、321、348、778、1245
					KU133233.1	CH-SDBZ-2-2015	2014	Shandong	GIIa	62、118、216、324、351、781、1249、1261
					KU133232.1	CH-SDBZ-1-2015	2014	Shandong	GIIa	62、118、216、324、351、781、863、1249、1261
					KT323980	LNCT2	2014	Liaoning	GIIa	62、118、216、324、351、781、1249、1261
					KR732652.1	SC-ZY-2	2014	Sichuan	GIIb	62、118、216、324、351、781、1249、1261
					KR732651.1	SC-ZY-1	2014	Sichuan	GIIb	62、118、216、351、514、781、1249、1261
					KR233257.1	CH/NMG/BYNE	2014	Neimenggu	GIIa	62、118、216、324、351、781、1249、1261
					KR233256.1	CH/NMG/BT	2014	Neimenggu	GIIa	62、118、216、351、781、1249、1261
					KR153326	CH/GDZHDM/1401	2014	Guangdong	GIIc	62、118、216、324、351、781、1249、1261
					KR153325	CH/GDZH02/1401	2014	Guangdong	GIIc	62、118、216、324、351、781、1249、1261
					KP890336	CH/HNYF/14	2014	Henan	GIIa	113、126、209、317、344、521、736、774、1242、1254
					KP728470	SQ2014	2014	Jiangsu	GIb	112、127、212、347、510、552、777、1245
					KP698770.1	GD20	2014	Guangdong	GIIa	62、118、216、324、351、781、1249、1261
					KP698769.1	GD19	2014	Guangdong	INDEL	127、213、321、348、778、1246、1258
					KP698768.2	GD18	2014	Guangdong	GIIa	62、118、216、300、324、351、781、1249、1261
					KP698767.1	GD17	2014	Guangdong	GIIb	62、118、216、324、351、781、1248
					KP698766.2	GD16	2014	Guangdong	GIIa	62、118、216、300、324、351、781、1249、1261
					KP399609.1	CH-JKC-07-2014	2014	Guangdong	GIIa	62、118、216、300、324、351、781、1249、1261
					KP399608.1	CH-LNC-10-2014	2014	Guangdong	GIIa	62、118、216、324、351、386、786、1254、1266
					KP399607.1	CH-SCC-05-2014	2014	Guangdong	GIIb	62、118、216、324、351、781、1249、1261
					KP399606.1	CH-STC-09-2014	2014	Guangdong	GIIa	62、118、216、300、324、351、781、1249、1261
					KP399605.1	CH-XLC-02-2014	2014	Guangdong	GIIa	118、216、324、351、781、1249、1261
					KP399604.1	CH-XSC-04-2014	2014	Guangdong	GIIa	62、118、216、324、351、781、1249、1261
					KP399603.1	CH-YZC-02-2014	2014	Guangdong	GIIa	62、118、216、300、324、351、781、1249、1261
					KP399602.1	CH-YZC-10-2014	2014	Guangdong	GIIa	62、118、216、300、324、351、781、1249、1261
					KP399601.1	CH-ZWC-09-2014	2014	Guangdong	GIIa	62、118、216、324、351、781、1249、1261
					KP276252.1	TW-Pingtung-52	2014	Taiwan	GIIa	62、118、216、351、614、743、781、1249、1261
					KP276251.1	TW-Pingtung-41	2014	Taiwan	GIIa	62、216、324、351、781、1249、1261
					KP276250.1	TW-Pingtung-63	2014	Taiwan	GIIa	62、118、216、351、743、781、1249、1261
					KP276249.1	TW-Yunlin-71	2014	Taiwan	GIIa	62、118、216、324、351、688、1249、1261
					KP276248.1	TW-Yunlin-91	2014	Taiwan	GIIa	62、118、216、324、351、688、1249、1261
					KP276247.1	TW-Yunlin-82	2014	Taiwan	GIIa	62、118、216、324、351、688、1249、1261
					KP276246.1	TW-Chiayi-32	2014	Taiwan	GIIa	62、118、216、324、351、688、1249、1261
					KP276245.1	TW-Chiayi-12	2014	Taiwan	GIIa	62、118、216、324、351、688、781、1249、1261
					KP276244.1	TW-Chiayi-24	2014	Taiwan	GIIa	62、118、216、324、351、688、781、1249、1261
					KP162057	SC1402	2014	Sichuan	GIb	57、112、127、212、347、510、552、777、1245
					KM609213	PEDV-WS	2014	Zhejiang	GIIc	62、118、216、324、351、781、1249、1261
					KM609212	PEDV-LYG	2014	Jiangsu	GIIc	62、118、216、324、351、781、1249、1261
					KM609211	PEDV-LS	2014	Shandong	GIIa	62、118、216、324、351、781、1249、1261
					KM609210	PEDV-LY	2014	Shandong	GIIa	62、118、216、324、351、781、1249、1261
					KM406184.1	PJ1407	2014	Sichuan	GIIa	62、118、216、324、351、688、743、781、1249、1261
					KM406183.1	PZ1406	2014	Sichuan	GIIb	62、118、216、324、351、781、1196、1249、1261
					KM406182.1	MX1405	2014	Sichuan	GIIb	62、118、216、324、351、381、743、781、1249、1261
					KM406181.1	SH1404	2014	Sichuan	GIIa	62、118、216、324、351、688、781、1249、1261
					KM406180.1	DY1403	2014	Sichuan	GIIb	62、118、216、324、351、781、1249、1261
					KM406179.1	MY1402	2014	Sichuan	GIIa	62、118、216、324、351、688、781、1249、1261
					KM406178.1	LS1401	2014	Sichuan	GIIb	62、118、216、324、351、514、781、1249
					KM242131	CH/GDZQ/2014	2014	Guangdong	GIIa	62、118、216、300、324、351、781、1249、1261
					KJ646591.1	FJ-ZP 2014	2014	Fujian	GIIa	62、118、216、324、351、514、781、1249、1261
					KJ646580.1	FJ-FQ 2014	2014	Fujian	GIIa	62、118、216、324、351、781、1249、1261
					MW165329.1	4-2	2013	Taiwan	INDEL	127、213、321、348、778、1193、1246、1258
					MH726396	GDS35	2013	Henan	GIIb	62、118、216、351、514、781、1009、1249、1261
					MH726395	GDS32	2013	Guangdong	GIIb	62、118、216、351、514、781、1009、1249、1261
					MH726392	GDS44	2013	Guangdong	GIIb	62、118、216、324、514、781、1249、1261
					MH726365	GDS25	2013	Jiangsu	GIIa	62、118、216、324、351、781、1249、1261
					MH107321	GDS10	2013	Guangdong	GIIa	62、118、216、325、352、782、1250、1262
					KU133262.1	CH-SDRZ-2013	2013	Shandong	INDEL	127、213、321、348、778、1246、1258
					KU133253.1	CH-SDLY-2-2013	2013	Shandong	GIIa	62、118、216、324、351、781、1249、1261
					KU133250.1	CH-SDLY-1-2013	2013	Shandong	GIIc	62、118、216、324、781、1249、1261
					KU133244.1	CH-SDHZ-4-2013	2013	Shandong	GIIa	62、118、216、324、351、514、781、1249、1261
					KU133243.1	CH-SDHZ-3-2013	2013	Shandong	GIIa	62、118、216、324、351、514、781、1249、1261
					KU133242.1	CH-SDHZ-2-2013	2013	Shandong	GIIa	62、118、216、324、351、781、1249、1261
					KU133241.1	CH-SDHZ-1-2013	2013	Shandong	GIIa	62、118、216、324、351、781、1249、1261
					KT021227	YN1	2013	Yunan	GIIa	62、118、216、324、514、781、1249、1261
					KR818833	JSHA2013	2013	Jiangsu	GIIa	62、118、216、324、351、781、1249、1261
					KR080551.1	HN1303	2013	Henan	GIIa	62、118、216、324、351、781、1249、1261
					KP765609	FL2013	2013	Jiangsu	GIIb	62、118、216、324、514、781、1248、1260
					KP698765.2	GD15	2013	Guangdong	GIIa	62、118、216、324、351、781、1249、1261
					KP698764.2	GD14	2013	Guangdong	GIIa	62、118、216、324、351、781、1249、1261
					KP698763.2	GD13	2013	Guangdong	INDEL	127、213、321、348、778、1246、1258
					KP698762.2	GD12	2013	Guangdong	GIIa	62、118、216、324、351、514、781、1249、1261
					KP698761.2	GD11	2013	Guangdong	INDEL	127、213、321、348、778、1246
					KP698760.1	GD10	2013	Guangdong	INDEL	127、213、321、348、778、1246、1258
					KP698759.1	GD9	2013	Guangdong	INDEL	127、213、321、348、778、1246、1258
					KP698758.1	GD8	2013	Guangdong	GIIa	62、118、216、324、351、781、1249、1261
					KP399629.1	CH-BPKFC-07-2013	2013	Guangdong	GIIa	62、118、216、324、351、781、1249、1261
					KP399628.1	CH-CCC-05-2013	2013	Guangdong	GIIb	62、118、216、324、351、781、1248、1260
					KP399627.1	CH-CWC-10-2013	2013	Guangdong	GIIa	62、118、216、324、351、781、1249
					KP399626.1	CH-HBC-02-2013	2013	Guangdong	GIIa	62、118、216、324、351、781、1249、1261
					KP399625.1	CH-HFEC-08-2013	2013	Guangdong	GIIa	62、118、216、324、351、781、1249、1261
					KP399624.1	CH-HGCP-12-2013	2013	Guangdong	GIIb	62、118、216、324、351、781、1248、1260
					KP399623.1	CH-HSYEC-09-2013	2013	Guangdong	GIIb	62、118、216、324、351、781、1249、1261
					KP399622.1	CH-LXC-02-2013	2013	Guangdong	GIIa	62、118、216、324、351、781、1249、1261
					KP399621.1	CH-QTC-11-2013	2013	Guangdong	GIIb	62、118、216、324、351、781、1249、1261
					KP399620.1	CH-SBC-01-2013	2013	Guangdong	GIIa	62、118、216、324、351、781、1249、1261
					KP399619.1	CH-SHC-12-2013	2013	Guangdong	GIIb	62、118、216、324、351、781、1248、1260
					KP399618.1	CH-SMC-03-2013	2013	Guangdong	GIIa	62、118、216、324、351、781、1249、1261
					KP399617.1	CH-SMC-08-2013	2013	Guangdong	GIIa	62、118、216、324、351、781、1249、1261
					KP399616.1	CH-TPC-03-2013	2013	Guangdong	GIIb	62、118、216、351、514、781、1248、1260
					KP399615.1	CH-WTC1-02-2013	2013	Guangdong	INDEL	127、213、321、348、777、1245、1257
					KP399614.1	CH-XLC-03-2013	2013	Guangdong	INDEL	127、213、321、348、778、1246、1258
					KP399613.1	CH-XNC-04-2013	2013	Guangdong	GIIa	62、118、216、324、351、781、1249、1261
					KP399612.1	CH-XSC-04-2013	2013	Guangdong	GIIa	62、118、216、324、351、781、1249、1261
					KP399611.1	CH-YGC-11-2013	2013	Guangdong	GIIa	62、118、216、351、781、1249、1261
					KP399610.1	CH-ZWC-06-2013	2013	Guangdong	GIIa	62、118、216、324、351、781、1249、1261
					KM609209	PEDV-CHZ	2013	Jiangsu	GIIa	62、118、216、324、351、781、1249、1261
					KM287429.1	XJ-DB2	2013	Xinjiang	GIIa	62、118、216、324、351、781、1249、1261
					KJ646590.1	FJ-YX 2013	2013	Fujian	GIIa	62、118、216、324、344、351、781、1249、1261
					KJ646589.1	FJ-QZ 2013	2013	Fujian	GIIa	62、118、216、324、351、781、1249
					KJ646588.1	FJ-QK 2013	2013	Fujian	GIIa	62、118、216、324、351、781、1249
					KJ646587.1	FJ-PT 2013	2013	Fujian	GIIa	62、118、216、781、1249
					KJ646586.1	FJ-ND 2013	2013	Fujian	GIIa	62、118、216、324、351、781、1249、1261
					KJ646584.1	FJ-LY 2013	2013	Fujian	GIIa	62、118、216、324、351、781、1249
					KJ646579.1	FJ-CL 2013	2013	Fujian	GIIa	62、118、216、324、351、781、1249
					KJ646578.1	FJ-ZP 2013	2013	Fujian	GIIa	62、118、215、323、350、780、1248、1260
					KJ526096	CH/JX-2/2013	2013	Jiangxi	GIIa	62、118、216、324、351、781、1249、1261
					KJ196348	SHQP/YM/2013	2013	Shanghai	GIIa	62、118、216、324、351、781、1249、1261
					KJ020932	CHYJ130330	2013	Guangdong	GIIa	62、118、216、324、351、514、781、1249、1261
					KF840562.1	CH/JSZL-N2/2013	2013	Jiangxi	GIIa	62、118、216、324、351、781、1249、1261
					KF840561.1	CH/JSZL-S2/2013	2013	Jiangxi	GIIa	62、118、216、324、351、781、1249、1261
					KF840544.1	CH/ZJHZHY-6/2013	2013	Zhejiang	GIIa	62、118、216、324、351、781、1249、1261
					KF761675	CH/YNKM-8/2013	2013	Yunan	GIIa	62、118、216、324、514、781、1249、1261
					KF760557.2	CH/JX-1/2013	2013	Jiangxi	GIIa	62、118、216、324、351、781、1249、1261
					KF468755.1	XS2013	2013	Zhejiang	GIIa	62、118、216、324、351、781、1249、1261
					AB857235.1	GDS03	2013	Guangdong	GIb	112、127、212、347、510、552、777、1228、1245
					AB857234.1	GDS02	2013	Guangdong	GIIb	62、118、216、324、351、514、781、1248、1260
					ON262797	AH2012/12-P102	2012	Anhui	GIIb	60、116、214、322、512、779、1246、1258
					MH726397	GDS38	2012	Guangdong	GIIb	62、118、216、351、514、781、1009、1249、1261
					MH726391	GDS15	2012	Guangdong	GIIb	62、118、216、324、514、781、1249、1261
					MH726375	GDS19	2012	Guangdong	GIIa	62、118、216、324、351、514、781、1249、1261
					MH726373	GDS13	2012	Guangdong	GIIa	62、118、216、324、781、1249、1261
					MH726372	GDS28	2012	Guangdong	GIIc	62、118、216、324、781、1249、1261
					MH726368	GDS22	2012	Jiangsu	GIIa	62、118、216、324、351、781、1249、1261
					MH726367	GDS26	2012	Guangdong	GIIa	62、118、216、324、781、1249、1261
					MH726366	GDS24	2012	Jiangxi	GIIa	62、118、216、324、351、514、781、1249、1261
					MH726364	GDS17	2012	Guangdong	GIIa	62、118、216、324、351、781、1249、1261
					MH726363	GDS20	2012	Fujian	GIIa	62、118、216、324、351、781、1249、1261
					MH726362	GDS05	2012	Guangdong	GIIa	62、118、216、324、351、781、1249、1261
					MH107322	GDS23	2012	Guangdong	GIIa	62、118、216、324、351、781、1249、1261
					MG837011	CHN/SH-2012-5/2012	2012	Shanghai	GIIa	62、118、216、324、351、781、1249、1261
					KU646831	AH2012/12	2012	Anhui	GIIb	62、118、216、324、351、514、781、1248、1260
					KU133268.1	CH-SDZC-2012	2012	Shandong	GIIa	62、118、216、324、351、781、1249、1261
					KU133267.1	CH-SDZB-2012	2012	Shandong	INDEL	125、211、319、346、776、1244、1256
					KU133266.1	CH-SDYT-2012	2012	Shandong	GIIa	62、118、216、324、351、514、781、1249、1261
					KU133264.1	CH-SDWF-2012	2012	Shandong	GIIa	62、118、216、324、351、514、781、1249、1261
					KU133263.1	CH-SDTA-2012	2012	Shandong	GIIa	62、118、216、324、351、781、1249、1261
					KU133252.1	CH-SDLY-2-2012	2012	Shandong	GIIa	62、118、216、300、324、351、514、781、1249、1261
					KU133249.1	CH-SDLY-1-2012	2012	Shandong	GIIa	62、118、216、324、351、781、1249、1261
					KU133245.1	CH-SDJY-2012	2012	Shandong	GIIa	62、118、216、324、351、781、1249、1261
					KU133240.1	CH-SDDZ-2012	2012	Shandong	GIIa	62、118、216、324、351、781、1249、1261
					KU133239.1	CH-SDDY-2012	2012	Shandong	GIIb	62、118、216、351、781、1249、1261
					KP698757.1	GD7	2012	Guangdong	GIIa	62、118、216、324、351、514、781、1249、1261
					KP698756.2	GD6	2012	Guangdong	GIIa	62、118、216、324、351、781、1249、1261
					KP698755.2	GD5	2012	Guangdong	GIIa	62、118、216、324、351、781、1249、1261
					KP698754.2	GD4	2012	Guangdong	GIIa	62、118、216、324、351、781、1249、1261
					KP698753.1	GD3	2012	Guangdong	GIIa	62、118、216、324、351、781、1249、1261
					KP698752.2	GD2	2012	Guangdong	GIIa	62、118、216、324、351、781、1249、1261
					KP698751.1	GD1	2012	Guangdong	GIIa	62、118、216、324、351、781、1249、1261
					KM609208	PEDV-15F	2012	Chongqing	GIIa	62、118、216、324、351、781
					KM609206	PEDV-10F	2012	Jiangsu	GIIb	62、118、216、324、351、781、1249、1261
					KM089829	GDS01	2012	Guangdong	GIIb	62、118、216、324、514、781、1248、1260
					KJ646585.1	FJ-ND 2012	2012	Fujian	GIIa	62、118、216、324、351、514、781、1249
					KJ646583.1	FJ-LY 2012	2012	Fujian	GIIa	62、118、216、324、351、781、1249
					KJ646582.1	FJ-FQ2 2012	2012	Fujian	GIIa	62、118、215、323、350、780、1248、1260
					KJ646581.1	FJ-FQ1 2012	2012	Fujian	GIIa	62、118、216、324、351、514、781、1249、1261
					KF840556.1	CH/ZJJS-4X/2012	2012	Zhejiang	GIIa	62、118、216、324、351、514、781、1249、1261
					KF840555.1	CH/JXJDZ-1/2012	2012	Jiangxi	GIIa	62、118、216、324、351、514、781、1249、1261
					KF840554.1	CH/ZJHZ-2C/2012	2012	Zhejiang	GIIa	62、118、216、324、351、781、1249、1261
					KF840553.1	CH/ZJHZ-1C/2012	2012	Zhejiang	GIIa	62、118、216、324、351、781、1249、1261
					KF840552.1	CH/ZJQZ-2/2012	2012	Zhejiang	GIIa	62、118、216、324、351、781、1249、1261
					KF840551.1	CH/HuBWHYQ/2012	2012	Hubei	GIIb	62、118、216、324、351、781、1249、1261
					KF840550.1	CH/SDZD-2/2012	2012	Shandong	GIIa	62、118、216、324、351、781、1249、1261
					KF840549.1	CH/SDZD-1/2012	2012	Shandong	GIIa	62、118、216、324、351、781、1249、1261
					KF840548.1	CH/JXZS-1223L	2012	Jiangxi	GIIa	62、118、216、324、351、1249、1261
					KF840547.1	CH/JXZS-3L	2012	Jiangxi	GIIa	62、118、216、324、351、781、1249、1261
					KF840546.1	CH/ZJJS-2Z/2012	2012	Zhejiang	GIIa	62、118、216、324、351、781、1249、1261
					KF840545.1	CH/JXJDZ-F/2012	2012	Jiangxi	GIIa	62、118、216、324、351、514、781、1249、1261
					KF840543.1	CH/ZJXS212/2012	2012	Zhejiang	GIIa	62、118、216、324、351、514、781、1249、1261
					KF840542.1	CH/JXZS-2H/2012	2012	Jiangxi	GIIa	62、118、216、324、514、781、1249、1261
					KF840541.1	CH/JXZS-3H/2012	2012	Jiangxi	GIIa	62、118、216、324、514、781、1249、1261
					KF840540.1	CH/ZJJS-1Z/2012	2012	Zhejiang	GIIa	62、118、216、324、351、514、781、1249、1261
					KF840539.1	CH/ZJJS-Z/2012	2012	Zhejiang	GIIa	62、118、216、324、351、781、1249、1261
					KF840538.1	CH/ZJHY-2/2012	2012	Zhejiang	GIIa	62、118、216、324、351、514、781、1249、1261
					KF840537	CH/ZJCX-1/2012	2012	Zhejiang	GIIa	62、118、216、324、351、781、1249、1261
					KF546804.1	GDZQ/2012	2012	Guangdong	GIIa	62、118、216、324、351、781、1249、1261
					KF546803.1	GDJM/2012	2012	Guangdong	GIIa	62、118、216、324、351、514、781、1249、1261
					KF546802.1	GDDG/2011	2012	Guangdong	GIIa	62、118、216、324、351、781、1249、1261
					KF546801.1	GDQY/2011	2012	Guangdong	GIIa	62、118、216、324、351、781、1249、1261
					KF384500	CH/GDGZ/2012	2012	Guangdong	GIIb	62、118、216、324、351、514、781、1248、1260
					KF177258.1	YJ7C	2012	Gansu	GIIa	62、118、216、324、351、781、1249、1261
					KF177257.1	YJ3F	2012	Gansu	GIIa	62、118、216、324、351、781、1249、1261
					KF177256.1	JY7C	2012	Gansu	GIIa	62、118、216、324、351、781、1249、1261
					KF177255.1	JY6C	2012	Gansu	GIIa	62、118、216、324、351、781、1249、1261
					KF177254.1	JY5C	2012	Gansu	GIIa	62、118、216、324、351、781、1249、1261
					KC210147	JS-HZ2012	2012	Jiangsu	GIIa	62、118、216、324、351、781、1249、1261
					KC210145	AH2012	2012	Anhui	GIIa	62、118、216、324、351、781、1249、1261
					KC140102	CH/FJZZ-9/2012	2012	Fujian	GIIa	62、118、216、324、351、514、781、1249、1261
					JX560761	SD-M	2012	Shandong	GIb	57、112、127、212、347、510、552、777、1245
					JX512907.1	HLJ-2012	2012	Heilongjiang	GIIa	62、118、216、324、351、781、1249、1261
					JX435305.1	HB-2012-4	2012	Hebei	GIIa	62、118、216、324、781、1249、1261
					JX435304.1	HB-2012-3	2012	Hebei	GIIa	62、118、216、324、351、781、1249
					JX435303.1	HB-2012-2	2012	Hebei	GIIa	62、118、216、324、351、781、1249、1261
					JX435302.1	HB-2012-1	2012	Hebei	GIIa	62、118、216、324、351、781、1249、1261
					JX435300.1	BJ-2012-2	2012	Beijing	GIIa	62、118、216、324、351、781、1249、1261
					JX435299.1	BJ-2012-1	2012	Beijing	GIIa	62、118、216、324、351、514、781、1249、1261
					JX112709	GD-A	2012	Guangdong	GIIb	62、118、216、324、351、514、781、1248、1260
					JX088695	GD-B	2012	Guangdong	GIIa	62、118、216、324、351、781、1249、1261
					JX070672.1	CH/FJXM-2/2012	2012	Fujian	INDEL	127、213、321、348、778、1246、1258
					JX018183.1	CH/HBSN/2012	2012	Hebei	GIIb	62、118、216、324、351、781、1249、1261
					JX018182.1	CH/AHHF-2/2012	2012	Anhui	GIIb	62、118、216、324、351、781、1249、1261
					JX018181.1	CH/AHHF/2012	2012	Anhui	GIb	127、212、320、347、777、1245、1257
					JX018180.1	CH/YNKM/2012	2012	Yunan	GIb	112、127、212、347、510、552、777、1245、1257
					JX018179.1	CH/GXNN/2012	2012	Guangxi	GIIb	62、118、216、324、351、514、781、1248、1260
					JQ771753.1	YS	2012	Shandong	GIIa	62、118、216、324、351、781、1249、1261
					AB857233.1	GDS01	2012	Guangdong	GIIb	62、118、216、324、514、781、1248、1260
					MH726401	GDS41	2011	Guangdong	GIIb	62、118、216、351、514、781、1009、1249、1261
					MH726400	GDS45	2011	Henan	GIIb	62、118、216、351、514、781、1009、1249、1261
					MH726399	GDS42	2011	Guangdong	GIIb	62、118、216、351、514、781、1009、1249、1261
					MH726398	GDS37	2011	Guangdong	GIIb	62、118、216、351、514、781、1009、1249、1261
					MH726393	GDS14	2011	Guangdong	GIIb	62、118、216、324、351、514、781、1249、1261
					MH726390	GDS40	2011	Jiangxi	GIIb	62、118、216、324、514、781、1249、1261
					MH726389	GDS39	2011	Guangdong	GIIb	62、118、216、324、514、781、1249、1261
					MH726388	GDS36	2011	Fujian	GIIb	62、118、216、324、514、781、1249、1261
					MH726387	GDS12	2011	Guangdong	GIIb	62、118、216、324、351、514、781、1249、1261
					MH726386	GDS16	2011	Guangdong	GIIb	62、118、216、324、514、781、1249、1261
					MH726385	GDS08	2011	Guangdong	GIIb	62、118、216、324、351、514、781、1249、1261
					MH726384	GDS06	2011	Guangdong	GIIb	62、118、216、324、351、514、781、1249、1261
					MH708895	FJ2011	2011	Hebei	GIIb	62、118、216、324、514、781、1248、1260
					KM609207	PEDV-14	2011	Zhejiang	GIIa	62、118、216、324、351、781、1249、1261
					KM609204	PEDV-7C	2011	Jiangxi	GIIb	62、216、324、351、781、1249
					KJ158152	AH-M	2011	Anhui	GIb	112、127、212、347、510、552、777、1228、1245
					KC196276	CH/ZMDZY/11	2011	Henan	GIIa	62、118、216、324、351、781、1249、1261
					JX647847	GD-1	2011	Guangdong	GIIb	62、118、216、324、351、514、781、1248、1260
					JX524137	ZJCZ4	2011	Zhejiang	GIIa	62、118、216、324、351、514、781、1249、1261
					JX489155	LC	2011	Guangdong	GIIb	62、118、216、324、351、514、781、1248、1260
					JX435301.1	HB-2011-4	2011	Hebei	GIIa	62、118、216、324、351、781、1249、1261
					JX435298.1	BJ-2011-3	2011	Beijing	GIIa	62、118、216、324、351、781、1249、1261
					JX261936	CHGD-01	2011	Guangdong	GIIb	62、118、216、324、514、781、1248、1260
					JX188454	AJ1102	2011	Hubei	GIIb	62、118、216、324、351、514、781、1248、1260
					JX145339.1	CH-GDHY-2011	2011	Guangdong	GIIb	62、118、216、324、351、514、781、1248、1260
					JQ979291.1	CH18-Hainan	2011	Hainan	GIIa	62、118、216、324、351、781、1249、1261
					JQ979290.1	CH22-JS	2011	Jiangsu	INDEL	127、213、321、348、778、1246、1258
					JQ979289.1	CH17-GZ	2011	Guizhou	GIIa	62、118、216、324、351、781、1249、1261
					JQ979288.1	CH13-GX	2011	Guangxi	INDEL	127、213、321、348、778、1246、1258
					JQ979287.1	CH9-FJ	2011	Fujian	INDEL	127、213、321、348、778、1246、1258
					JQ771752.1	ZB	2011	Shandong	GIIa	62、118、216、324、351、781、1249、1261
					JQ771751.1	SH	2011	Shandong	GIIa	62、118、216、324、351、781、1249、1261
					JQ638924.1	CH/JL/2011	2011	Jilin	GIb	112、127、212、347、510、552、777、1245
					JQ638923.1	CH/JLGZL/2011	2011	Jilin	INDEL	127、213、321、348、778、1246、1258
					JQ638922.1	CH/HBQHD/2011	2011	Hebei	GIIa	62、118、216、351、781、1249、1261
					JQ638921.1	CH/BJSY/2011	2011	Beijing	GIb	112、127、212、347、510、552、777、1245、1257
					JQ638920.1	CH/JLCC/2011	2011	Jilin	GIIa	62、118、216、324、344、351、514、781、1249、1261
					JQ638919.1	CH/SDQD/2011	2011	Shandong	GIIa	62、118、216、324、351、781、1249、1261
					JQ638918.1	CH/HBBD/2011	2011	Hebei	GIIb	62、118、216、324、351、781、1249、1261
					JQ638917.1	CH/SDLY/2011	2011	Shandong	GIIa	62、118、216、324、351、781、1249、1261
					JQ638916.1	CH/HLJHH/2011	2011	Heilongjiang	GIIa	62、118、216、324、351、781、1249、1261
					JQ638915.1	CH/GD/2011	2011	Guangdong	GIIb	62、118、216、355、518、785、1252、1264
					JQ627654.1	CH/CG/11	2011	Henan	GIIb	62、118、216、324、351、514、781、1248、1260
					JQ627653.1	CH/AY/11	2011	Henan	GIIa	62、118、216、324、351、514、781、1249、1261
					JQ282909	CH/FJND-3/2011	2011	Fujian	GIIa	62、118、216、324、351、781、1249、1261
					JQ239436.1	CH8	2011	Guangxi	GIIa	62、118、216、324、351、781、1249、1261
					JQ239435.1	CH7	2011	Shandong	INDEL	127、213、321、348、778、1245、1257
					JQ239434.1	CH6	2011	Zhejiang	INDEL	127、213、321、348、778、1246、1258
					JQ239433.1	CH5	2011	Sichuan	INDEL	127、213、321、348、778、1246
					JQ239432.1	CH4	2011	Jiangxi	GIb	112、127、212、347、510、552、777、1245
					JQ239431.1	CH3	2011	Anhui	GIb	112、127、212、347、510、552、777、1245
					JQ239430.1	CH2	2011	Henan	INDEL	127、213、321、348、778、1246、1258
					JQ239429.1	CH1	2011	Hubei	GIIb	62、118、216、324、514、781、1248、1260
					JN980698.1	CHGD-01	2011	Guangdong	GIIb	62、118、216、324、514、781、1248、1260
					JN825712	BJ-2011-1	2011	Beijing	GIIa	62、118、216、324、351、781、1249、1261
					JN825711.1	ZJ-2011-2	2011	Zhejiang	GIIa	62、118、216、324、351、514、781、1249、1261
					JN825710.1	ZJ-2011-1	2011	Zhejiang	GIIa	62、118、216、324、351、514、781、1249、1261
					JN825709.1	HB-2011-3	2011	Hebei	GIIa	62、118、216、324、351、514、781、1249、1261
					JN825708.1	HB-2011-2	2011	Hebei	GIIa	62、118、216、324、351、514、781、1249、1261
					JN825707.1	HB-2011-1	2011	Hebei	GIIa	62、118、216、324、351、514、781、1249、1261
					JN825706.1	BJ-2011-2	2011	Beijing	GIIa	62、118、216、324、351、514、781、1249、1261
					JN543367.1	CH/FJND-1/2011	2011	fujian	GIb	112、127、212、347、510、552、777、1245、1257
					JN315706.1	CH/FJND-2/2011	2011	Fujian	GIb	112、127、211、319、346、776、1244、1256
					KC109141	JS2008-2	2010	Jiangsu	GIb	112、127、212、347、510、552、777、1245
					KC210146	JS2008	2008	Jiangsu	GIb	112、127、212、347、510、552、777、1245
					EU031893.1	DX	2007	Gansu	INDEL	127、213、321、348、778、1246、1258
					EF185992.1	LZC	2006	Gansu	GIa	127、213、321、348、511、553、778、1246、1258、1257
					DQ985739.1	LJB/03	2006	Heilongjiang	INDEL	127、213、321、348、778、1193、1246、1258
					JN547228.1	CH/S	1986	Shanghai	GIa	127、213、321、348、422、511、553、778、1246、1258

## Sheet: S2
				Ids	Name	Location	Data	Subtype
				AF353511.1	CV777	Belgium	1978	GIa
				JN547228.1	CH/S	China	1986	GIa
				GU937797.1	SM98	South Korea	2001	GIa
				EF185992.1	LZC	China	2006	GIa
				JQ023161.1	DR13	South Korea	2009	GIa
				KM887144.1	CHM2013	China	2013	GIa
				KT323979.1	attenuated-CV777	China	1998	GIb
				JQ023162.1	attenuated-DR13	South Korea	2011	GIb
				KJ158152	AH-M	China	2011	GIb
				JX560761	SD-M	China	2012	GIb
				KP728470	SQ2014	China	2014	GIb
				KP162057	SC1402	China	2014	GIb
				KJ645655.1	USA/Minnesota58/2013	USA	2013	INDEL
				KR011756.1	FR/001/2014	France	2014	INDEL
				LM645057.1	L00721/GER/2014	Germany	2014	INDEL
				KJ399978.1	OH851	USA	2014	INDEL
				KM403155.1	KNU-1406-1	South Korea	2014	INDEL
				KF468753.1	IA1	USA	2013	GIIa
				KF272920.1	USA/Colorado/2013	USA	2013	GIIa
				KJ645708.1	MEX/104/2013	Mexico	2013	GIIa
				KF468754.1	IA2	USA	2013	GIIa
				KJ662670.1	KNU-1305	South Korea	2013	GIIa
				KJ623926.1	K14JB01	South Korea	2014	GIIa
				MK392335	LW/L	China	2010	GIIb
				KM609204	PEDV-7C	China	2011	GIIb
				JX188454	AJ1102	China	2011	GIIb
				KU646831	AH2012/12	China	2012	GIIb
				MZ161041	CH/JXPY/07/2020	China	2020	GIIb
				KU252649	YC2014	China	2014	GIIc
				KR809885	CH/HNAY/2015	China	2015	GIIc
				KU743294	AHCZ-2	China	2016	GIIc
				MK702008	SNJ-P	China	2018	GIIc
				OL348059	XJ1904-34	China	2019	GIIc
				OL762457	HK2021	China	2021	GIIc
